# Supplementary material for: Allostery Wiring Map for Kinesin Energy Transduction and Its Evolution
Source: J Biol Chem. 2016 Aug 8;291(40):20932–45. doi: 10.1074/jbc.M116.733675 (PMC5076506; doi:10.1074/jbc.M116.733675)
Supplement: Supplemental Data [file supp_M116.733675_SI_File1.zip › Richard et al. JBC 2016 SCA MSA.fasta]

>108875436/4-287
------------------------------------------------------------------------
------------------------------------------------------------------------
------------------------------------------------------------------------
---------------------GKV---Y-LF-D--------KVF----------KP----------------
----N-A-TQEKVYN-EAAKSIV-S--------------DVL-AG-YN---------GTIFAYG--------
------------------QT---SSGKTHT--------M---------------------------------
-E---------------------------------------G------V-----IG--------D-------
---------------P----------------------------------G--K---QGIIPRIVNDI-F-N
---H----I----------------------Y-S------M--E--V-------------------------
-------N----------------------------------LE-FH---I----KVSYYE--------I-Y
----MDKIRDL-----L--------------------------------D----V-----------------
----------------S----K-----V-------------------------N-----LS---VH----ED
--------------------------------------------------KNR--V---PYVK------GA-
---TERFV---SS----------------PEDVFEVIEEG-----KSNRHIAVTNMNEHS--S-----R-SH
SVF--LINVK--Q--E-N--L-----------------------------------E-N-------Q-----
---K---K----L-S-------------------------------G-K-----------LYLVDL------
---------------------AGSEKVS-K------------------------T-G---------------
-----------A-E----G-----------T--VLDEAKNINKSL-SALGN-----------VISAL-----
----A-------------------DG-N--------------------------------------------
-----K----T--------HIP--Y-----RDSK----LTRILQ--------ES--LG-G----NA------
---RTTIVICCSPA----------------------S-------F-NEAETK--------------------
-------------------------------------STLDFG-RRAKT--------V---------
>109892476/6-325
-ECNIK----------------VMCRF----RP----L-NE-S---------------------------EV
N------------------------------------RG-----------D--KYV-A--K-F-QG---ED-
------T-----VMIA--------------------------------------------------------
---------------------SKP---Y-AF-D--------RVF----------QS----------------
----S-T-SQEQVYN-DCAKKIV-K--------------DVL-EG-YN---------GTIFAYG--------
------------------QT---SSGKTHT--------M---------------------------------
-E---------------------------------------G------K-----LH--------D-------
---------------P----------------------------------E--G---MGIIPRIVQDI-F-N
---Y----I----------------------Y-S------M--D--E-------------------------
-------N----------------------------------LE-FH---I----KVSYFE--------I-Y
----LDKIRDL-----L--------------------------------D----V-----------------
----------------S----K-----T-------------------------N-----LS---VH----ED
--------------------------------------------------KNR--V---PYVK------GC-
---TERFV---CS----------------PDEVMDTIDEG-----KSNRHVAVTNMNEHS--S-----R-SH
SIF--LINVK--Q--E-N--T-----------------------------------Q-T-------E-----
---Q---K----L-S-------------------------------G-K-----------LYLVDL------
---------------------AGSEKVS-K------------------------T-G---------------
-----------A-E----G-----------A--VLDEAKNINKSL-SALGN-----------VISAL-----
----A-------------------EG-S--------------------------------------------
----------T--------YVP--Y-----RDSK----MTRILQ--------DS--LG-G----NC------
---RTTIVICCSPS----------------------S-------Y-NESETK--------------------
-------------------------------------STLLFG-QRAKT--------I---------
>109940092/7-327
-ECSIK----------------VLCRF----RP----L-NQ-A---------------------------EI
L------------------------------------RG-----------D--KFI-P--I-F-QG---DD-
------S-----VIIG--------------------------------------------------------
---------------------GKP---Y-VF-D--------RVF----------PP----------------
----N-T-TQEQVYH-ACAMQIV-K--------------DVL-AG-YN---------GTIFAYG--------
------------------QT---SSGKTHT--------M---------------------------------
-E---------------------------------------G------K-----LH--------D-------
---------------P----------------------------------Q--L---MGIIPRIARDI-F-N
---H----I----------------------Y-S------M--D--E-------------------------
-------N----------------------------------LE-FH---I----KVSYFE--------I-Y
----LDKIRDL-----L--------------------------------D----V-----------------
----------------T----K-----T-------------------------N-----LS---VH----ED
--------------------------------------------------KNR--V---PFVK------GC-
---TERFV---SS----------------PEEILDVIDEG-----KSNRHVAVTNMNEHS--S-----R-SH
SIF--LINIK--Q--E-N--V-----------------------------------E-T-------E-----
---Q---K----L-S-------------------------------G-K-----------LYLVDL------
---------------------AGSEKVS-K------------------------T-G---------------
-----------A-E----G-----------A--VLDEAKNINKSL-SALGN-----------VISAL-----
----A-------------------EG-T--------------------------------------------
-----K----S--------YVP--Y-----RDSK----MTRILQ--------DS--LG-G----NC------
---RTTMFICCSPS----------------------S-------Y-NDAETK--------------------
-------------------------------------STLMFG-QRAKT--------I---------
>110294501/6-326
-ECNIK----------------VICRV----RP----L-NQ-S---------------------------EE
R------------------------------------TG-----------S--KFV-L--K-F-PS---EE-
------S-----IGIG--------------------------------------------------------
---------------------GKI---F-MY-D--------KVL----------KP----------------
----T-V-TQEYVYN-VTAKPIV-A--------------DVL-GG-YN---------GTIFAYG--------
------------------QT---SSGKTHT--------M---------------------------------
-E---------------------------------------G------V-----MG--------N-------
---------------D----------------------------------H--L---QGIIPRIVQDI-F-N
---Y----I----------------------Y-G------M--D--E-------------------------
-------N----------------------------------LE-FH---I----KVSYFE--------I-Y
----MDKIRDL-----L--------------------------------D----V-----------------
----------------T----K-----T-------------------------N-----LS---VH----ED
--------------------------------------------------KNR--V---PYVK------GC-
---TERFV---SS----------------PEEVMEVIDEG-----KANRHVAVTNMNEHS--S-----R-SH
SVF--LIHVK--Q--E-N--V-----------------------------------E-N-------E-----
---K---K----L-H-------------------------------G-K-----------LYLVDL------
---------------------AGSEKVS-K------------------------T-G---------------
-----------A-E----G-----------S--VLDEAKNINKSL-SALGN-----------VISAL-----
----A-------------------DG-N--------------------------------------------
-----K----S--------HVP--Y-----RDSK----LTRILQ--------ES--LG-G----NA------
---RTTMVICCSPA----------------------S-------Y-NDTETK--------------------
-------------------------------------STLMFG-QRAKT--------I---------
>110468094/6-325
-ECSIK----------------VMCRF----RP----L-ND-S---------------------------EV
V------------------------------------RG-----------D--KYV-A--K-F-QG---ED-
------T-----VVMG--------------------------------------------------------
---------------------SKP---Y-AF-D--------RVF----------QS----------------
----N-T-TQEQVYN-ACAKAIV-K--------------DVL-DG-YN---------GTIFAYG--------
------------------QT---SSGKTHT--------M---------------------------------
-E---------------------------------------G------K-----LH--------D-------
---------------T----------------------------------D--G---MGIIPRIVQDI-F-N
---Y----I----------------------Y-S------M--D--E-------------------------
-------N----------------------------------LE-FH---I----KVSYFE--------I-Y
----LDKIRDL-----L--------------------------------D----V-----------------
----------------S----K-----T-------------------------N-----LS---VH----ED
--------------------------------------------------KNR--V---PYVK------GC-
---TERFV---CS----------------PEEVMDTIDEG-----KSNRHVAVTNMNEHS--S-----R-SH
SIF--LINVK--Q--E-N--T-----------------------------------Q-T-------E-----
---Q---K----L-S-------------------------------G-K-----------LYLVDL------
---------------------AGSEKVS-K------------------------T-G---------------
-----------A-E----G-----------A--LLDEAKNINKSL-SSLGN-----------VISAL-----
----A-------------------EG-S--------------------------------------------
----------V--------YIP--Y-----RDSK----MTRILQ--------DS--LG-G----NC------
---RTTIVICCSPS----------------------S-------Y-NEAESK--------------------
-------------------------------------STLLFG-QRAKT--------I---------
>113911953/6-327
-ECSIK----------------VMCRF----RP----L-NE-A---------------------------EI
L------------------------------------RG-----------D--KFI-P--K-F-KG---EE-
------T-----VVIGQ-------------------------------------------------------
---------------------GKP---Y-VF-D--------RVL----------PP----------------
----S-T-TQEQVYN-ACAKQIV-K--------------DVL-EG-YN---------GTIFAYG--------
------------------QT---SSGKTHT--------M---------------------------------
-E---------------------------------------G------K-----LH--------D-------
---------------P----------------------------------Q--L---MGIIPRIAHDI-F-D
---H----I----------------------Y-S------M--D--E-------------------------
-------N----------------------------------LE-FH---I----KVSYFE--------I-Y
----LDKIRDL-----L--------------------------------D----V-----------------
----------------S----K-----T-------------------------N-----LA---VH----ED
--------------------------------------------------KNR--V---PYVK------GC-
---TERFV---SS----------------PEEVMDVIDEG-----KANRHVAVTNMNEHS--S-----R-SH
SIF--LINIK--Q--E-N--V-----------------------------------E-T-------E-----
---K---K----L-S-------------------------------G-K-----------LYLVDL------
---------------------AGSEKVS-K------------------------T-G---------------
-----------A-E----G-----------A--VLDEAKNINKSL-SALGN-----------VIAAL-----
----A-------------------EG-T--------------------------------------------
-----K----T--------HVP--Y-----RDSK----MTRILQ--------DS--LG-G----NC------
---RTTIVICCSPS----------------------V-------F-NEAETK--------------------
-------------------------------------STLMFG-QRAKT--------I---------
>114644157/14-323
-------------------------RF----RP----L-RQ-L---------------------------RF
--------------------------------------G-----------G--ASH-P--H-F-KG---RQ-
------R-----C-YG--------------------------------------------------------
---------------------GKP---Y-VF-D--------RVF----------PP----------------
----N-T-TQEQVYH-ACAMQIV-K--------------DVL-AG-YN---------GTIFAYG--------
------------------QT---SSGKTHT--------M---------------------------------
-E---------------------------------------G------K-----LH--------D-------
---------------P----------------------------------Q--L---MGIIPRIARDI-F-N
---H----I----------------------Y-S------M--D--E-------------------------
-------N----------------------------------LE-FH---I----KVSYFE--------I-Y
----LDKIRDL-----L--------------------------------D----V-----------------
----------------T----K-----T-------------------------N-----LS---VH----ED
--------------------------------------------------KNR--V---PFVK------GC-
---TERFV---SS----------------PEEILDVIDEG-----KSNRHVAVTNMNEHS--S-----R-SH
SIF--LINIK--Q--E-N--M-----------------------------------E-T-------E-----
---Q---K----L-S-------------------------------G-K-----------LYLVDL------
---------------------AGSEKVS-K------------------------T-G---------------
-----------A-E----G-----------A--VLDEAKNINKSL-SALGN-----------VISAL-----
----A-------------------EG-T--------------------------------------------
-----K----S--------YVP--Y-----RDSK----MTRILQ--------DS--LG-G----NC------
---RTTMFICCSPS----------------------S-------Y-NDAETK--------------------
-------------------------------------STLMFG-QRAKT--------I---------
>115474523/82-329
-MSNVT----------------VCVRF----RP----L-SH-K---------------------------ER
K-----------------------------------------------------------------------
----------------------------------------------------------------------TN
GD---------KIRQDEREE-DVI---F-SF-D--------RVF----------YE----------------
----D-A-EQSDVYN-FLAVPIV-A--------------DAI-SG-IN---------GTIITYG--------
------------------QT---GAGKTYS--------M---------------------------------
-E---------------------------------------G------P-----------------------
------SILH---CNK----------------------------------Q--K---TGLVQRVVDEL-F-Q
---S----L----------------------Q-S------S--E-SM-------------------------
------------------------------------------AM-WS---V----KLSMVE--------I-Y
----LEKVRDL-----L--------------------------------D----------------------
------------------------------------------------LSK-DN-----LQ---IK----ES
--------------------------------------------------KTQ--G---IYIS------GA-
---TEVSI---QN----------------SSDALECLSEG-----IANRAVGETLQQGST--S-----D---
------------------------------------------------------------------------
---------ERVR-G-------------------------------G-K-----------IILVDL------
---------------------AGSEKVE-K------------------------T-G---------------
-----------A-E----G-----------R--VLDEAKTINKSL-SVLGN-----------VVNAL-----
----T-------------------T-----------------------------------------------
-----------------------------------------------------------G------------
------------------------------------------------------------------------
-------------------------------------------------------------------
>1170664/9-329
-ECGVQ----------------VFCRI----RP----L-NK-T---------------------------EE
K------------------------------------NA-----------D--RFL-P--K-F-PS---ED-
------S-----ISLG--------------------------------------------------------
---------------------GKV---Y-VF-D--------KVF----------KP----------------
----N-T-TQEQVYK-GAAYHIV-Q--------------DVL-SG-YN---------GTVFAYG--------
------------------QT---SSGKTHT--------M---------------------------------
-E---------------------------------------G------V-----IG--------D-------
---------------N----------------------------------G--L---SGIIPRIVADI-F-N
---H----I----------------------Y-S------M--D--E-------------------------
-------N----------------------------------LQ-FH---I----KVSYYE--------I-Y
----NEKIRDL-----L--------------------------------D----P-----------------
----------------E----K-----V-------------------------N-----LS---IH----ED
--------------------------------------------------KNR--V---PYVK------GA-
---TERFV---GG----------------PDEVLQAIEDG-----KSNRMVAVTNMNEHS--S-----R-SH
SVF--LITVK--Q--E-H--Q-----------------------------------T-T-------K-----
---K---Q----L-T-------------------------------G-K-----------LYLVDL------
---------------------AGSEKVS-K------------------------T-G---------------
-----------A-Q----G-----------T--VLEEAKNINKSL-TALGI-----------VISAL-----
----A-------------------EG-T--------------------------------------------
-----K----S--------HVP--Y-----RDSK----LTRILQ--------ES--LG-G----NS------
---RTTVIICASPS----------------------H-------F-NEAETK--------------------
-------------------------------------STLLFG-ARAKT--------I---------
>119196989/10-330
--NTIK----------------VVARF----RP----Q-NK-I---------------------------EV
A------------------------------------NG-----------G--QPI-V--D-F-ES---EE-
------T-----CRI------------------------------------------------N-SRE----
A--------------------SGA---F-TF-D--------RIF----------DM----------------
----N-C-RQQDVFD-YSIRSTV-D--------------DIL-NG-YN---------GTVFAYG--------
------------------QT---GAGKSYT--------M---------------------------------
-M---------------------------------------G------S--D--ID--------D-------
---------------D----------------------------------E--G---KGIIPRIVEQM-F-T
---S----I----------------------M-T------S--P--G-------------------------
-------N----------------------------------IE-YT---V----RVSYME--------I-Y
----MERIRDL-----L--------------------------------L----P-----------------
----------------Q----N-----D-------------------------N-----LP---VH----EE
--------------------------------------------------KSR--G---VYVK------GL-
---LEIYV---SS----------------VQEVYEVMRRG-----DAARAVAATNMNQES--S-----R-SH
SIF--VITIT--Q--K-N--V-----------------------------------E-T-------G-----
---S---A----K-S-------------------------------G-Q-----------LFLVDL------
---------------------AGSEKVG-K------------------------T-G---------------
-----------A-S----G-----------Q--TLEEAKKINKSL-SALGM-----------VINAL-----
----T-------------------DG-K--------------------------------------------
-----S----T--------HIP--Y-----RDSK----LTRILQ--------ES--LG-G----NS------
---RTTLIINCSPS----------------------S-------Y-NDAETI--------------------
-------------------------------------STLRFG-VR---------------------
>119473281/1-270
------------------------------------------------------------------------
------------------------------------------------------------------------
------------------------------------------------------------------------
-------------------------------------------------------M----------------
----D-S-KQTDIFD-YSIRPTV-D--------------DIL-NG-YN---------GTVFAYG--------
------------------QT---GAGKSYT--------M---------------------------------
-M---------------------------------------G------S--D--ID--------D-------
---------------P----------------------------------E--G---KGIIPRIVEQI-F-A
---S----I----------------------L-T------S--P--S-------------------------
-------N----------------------------------IE-YT---V----RVSYME--------I-Y
----MERIRDL-----L--------------------------------V----P-----------------
----------------Q----N-----D-------------------------N-----LP---VH----EE
--------------------------------------------------KSR--G---VYVK------GL-
---LEVYV---SS----------------VQEVYEVMRRG-----GAARAVAATNMNQES--S-----R-SH
SIF--VVTVT--Q--K-N--L-----------------------------------E-T-------G-----
---S---A----K-S-------------------------------G-Q-----------LFLVDL------
---------------------AGSEKVG-K------------------------T-G---------------
-----------A-S----G-----------Q--TLEEAKKINKSL-SALGM-----------VINAL-----
----T-------------------DG-K--------------------------------------------
-----S----T--------HIP--Y-----RDSK----LTRILQ--------ES--LG-G----NS------
---RTTLIINCSPS----------------------S-------Y-NDAETI--------------------
-------------------------------------STLRFG-VR---------------------
>12044815/9-330
-SNTIK----------------VVARF----RP----Q-NK-V---------------------------EL
A------------------------------------SG-----------G--QPI-V--E-F-EN---DE-
------T-----CSI------------------------------------------------N-SKE----
A--------------------SGS---F-TF-D--------RVF----------PM----------------
----D-S-KQTDVFN-YSIAPTV-D--------------DIL-NG-YN---------GTVFAYG--------
------------------QT---GAGKSYT--------M---------------------------------
-M---------------------------------------G------S--D--ID--------D-------
---------------E----------------------------------V--G---KGIIPRIVEQI-F-A
---S----I----------------------L-T------S--P--S-------------------------
-------N----------------------------------IE-YT---V----RLSYME--------I-Y
----MERIRDL-----L--------------------------------V----P-----------------
----------------Q----N-----D-------------------------N-----LP---VH----EE
--------------------------------------------------KSR--G---VYVK------GL-
---LEVYV---SS----------------VQEVYEVMRRG-----GNARAVAATNMNQES--S-----R-SH
SIF--VITVT--Q--K-N--L-----------------------------------E-T-------G-----
---S---A----K-S-------------------------------G-Q-----------LFLVDL------
---------------------AGSEKVG-K------------------------T-G---------------
-----------A-S----G-----------Q--TLEEAKKINKSL-SALGM-----------VINAL-----
----T-------------------DG-K--------------------------------------------
-----S----T--------HIP--Y-----RDSK----LTRILQ--------ES--LG-G----NS------
---RTTLIINCSPS----------------------S-------Y-NDAETV--------------------
-------------------------------------STLRFG-VR---------------------
>121700378/9-330
-SNTIK----------------VVARF----RP----Q-NK-V---------------------------EL
S------------------------------------SG-----------G--EPI-V--E-F-EN---EQ-
------S-----CLI------------------------------------------------N-SRE----
G--------------------TGA---F-TF-D--------RVF----------PM----------------
----D-S-RQGDIFN-YSIRPTV-D--------------DIL-NG-YN---------GTVFAYG--------
------------------QT---GAGKSYT--------M---------------------------------
-M---------------------------------------G------S--D--ID--------D-------
---------------A----------------------------------E--G---KGIIPRIVEQI-F-A
---S----I----------------------L-T------S--P--S-------------------------
-------N----------------------------------IE-YT---V----RVSYME--------I-Y
----MERIRDL-----L--------------------------------V----P-----------------
----------------Q----N-----D-------------------------N-----LP---VH----EE
--------------------------------------------------KSR--G---VYVK------GL-
---LEVYV---SS----------------VQEVYEVMRRG-----GAARAVAATNMNQES--S-----R-SH
SIF--VITVT--Q--K-N--L-----------------------------------E-T-------G-----
---S---A----K-S-------------------------------G-Q-----------LFLVDL------
---------------------AGSEKVG-K------------------------T-G---------------
-----------A-S----G-----------Q--TLEEAKKINKSL-SALGM-----------VINAL-----
----T-------------------DG-K--------------------------------------------
-----S----T--------HIP--Y-----RDSK----LTRILQ--------ES--LG-G----NS------
---RTTLIINCSPS----------------------S-------Y-NDAETI--------------------
-------------------------------------STLRFG-VR---------------------
>125415/6-326
-ECNIK----------------VICRV----RP----L-NE-A---------------------------EE
R------------------------------------AG-----------S--KFI-L--K-F-PT---DD-
------S-----ISIA--------------------------------------------------------
---------------------GKV---F-VF-D--------KVL----------KP----------------
----N-V-SQEYVYN-VGAKPIV-A--------------DVL-SG-CN---------GTIFAYG--------
------------------QT---SSGKTHT--------M---------------------------------
-E---------------------------------------G------V-----LD--------K-------
---------------P----------------------------------S--M---HGIIPRIVQDI-F-N
---Y----I----------------------Y-G------M--D--E-------------------------
-------N----------------------------------LE-FH---I----KISYYE--------I-Y
----LDKIRDL-----L--------------------------------D----V-----------------
----------------T----K-----T-------------------------N-----LA---VH----ED
--------------------------------------------------KNR--V---PFVK------GA-
---TERFV---SS----------------PEEVMEVIDEG-----KNNRHVAVTNMNEHS--S-----R-SH
SVF--LINVK--Q--E-N--V-----------------------------------E-T-------Q-----
---K---K----L-S-------------------------------G-K-----------LYLVDL------
---------------------AGSEKVS-K------------------------T-G---------------
-----------A-E----G-----------A--VLDEAKNINKSL-SALGN-----------VISAL-----
----A-------------------DG-N--------------------------------------------
-----K----S--------HVP--Y-----RDSK----LTRILQ--------ES--LG-G----NA------
---RTTMVICCSPA----------------------S-------Y-NESETK--------------------
-------------------------------------STLLFG-QRAKT--------I---------
>126341392/6-325
-ECNIK----------------VMCRF----RP----L-NE-A---------------------------EM
A------------------------------------RG-----------D--KYV-A--K-F-QG---ED-
------T-----VIVA--------------------------------------------------------
---------------------SKP---Y-AF-D--------RVF----------QS----------------
----S-T-TQEQVYN-DCAKKIV-K--------------DVL-EG-YN---------GTIFAYG--------
------------------QT---SSGKTHT--------M---------------------------------
-E---------------------------------------G------K-----LH--------D-------
---------------P----------------------------------D--G---MGIIPRIVQDI-F-N
---Y----I----------------------Y-S------M--D--E-------------------------
-------N----------------------------------LE-FH---I----KVSYFE--------I-Y
----LDKIRDL-----L--------------------------------D----V-----------------
----------------S----K-----T-------------------------N-----LS---VH----ED
--------------------------------------------------KNR--V---PYVK------GC-
---TERFV---CS----------------PDEVMDTIDEG-----KSNRHVAVTNMNEHS--S-----R-SH
SIF--LINVK--Q--E-N--T-----------------------------------Q-T-------E-----
---Q---K----L-S-------------------------------G-K-----------LYLVDL------
---------------------AGSEKVS-K------------------------T-G---------------
-----------A-E----G-----------A--VLDEAKNINKSL-SALGN-----------VISAL-----
----A-------------------ES-S--------------------------------------------
----------T--------YVP--Y-----RDSK----MTRILQ--------DS--LG-G----NC------
---RTTIVICCSPS----------------------S-------Y-NESETK--------------------
-------------------------------------STLLFG-QRAKT--------I---------
>13124319/6-327
-ECSIK----------------VMCRF----RP----L-NE-A---------------------------EI
L------------------------------------RG-----------D--KFI-P--K-F-KG---DE-
------T-----VVIGQ-------------------------------------------------------
---------------------GKP---Y-VF-D--------RVL----------PP----------------
----N-T-TQEQVYN-ACAKQIV-K--------------DVL-EG-YN---------GTIFAYG--------
------------------QT---SSGKTHT--------M---------------------------------
-E---------------------------------------G------K-----LH--------D-------
---------------P----------------------------------Q--L---MGIIPRIAHDI-F-D
---H----I----------------------Y-S------M--D--E-------------------------
-------N----------------------------------LE-FH---I----KVSYFE--------I-Y
----LDKIRDL-----L--------------------------------D----V-----------------
----------------S----K-----T-------------------------N-----LA---VH----ED
--------------------------------------------------KNR--V---PYVK------GC-
---TERFV---SS----------------PEEVMDVIDEG-----KANRHVAVTNMNEHS--S-----R-SH
SIF--LINIK--Q--E-N--V-----------------------------------E-T-------E-----
---K---K----L-S-------------------------------G-K-----------LYLVDL------
---------------------AGSEKVS-K------------------------T-G---------------
-----------A-E----G-----------A--VLDEAKNINKSL-SALGN-----------VISAL-----
----A-------------------EG-T--------------------------------------------
-----K----T--------HVP--Y-----RDSK----MTRILQ--------DS--LG-G----NC------
---RTTIVICCSPS----------------------V-------F-NEAETK--------------------
-------------------------------------STLMFG-QRAKT--------I---------
>143811412/7-327
-ECSIK----------------VLCRF----RP----L-NQ-A---------------------------EI
L------------------------------------RG-----------D--KFI-P--I-F-QG---DD-
------S-----VVIG--------------------------------------------------------
---------------------GKP---Y-VF-D--------RVF----------PP----------------
----N-T-TQEQVYH-ACAMQIV-K--------------DVL-AG-YN---------GTIFAYG--------
------------------QT---SSGKTHT--------M---------------------------------
-E---------------------------------------G------K-----LH--------D-------
---------------P----------------------------------Q--L---MGIIPRIARDI-F-N
---H----I----------------------Y-S------M--D--E-------------------------
-------N----------------------------------LE-FH---I----KVSYFE--------I-Y
----LDKIRDL-----L--------------------------------D----V-----------------
----------------T----K-----T-------------------------N-----LS---VH----ED
--------------------------------------------------KNR--V---PFVK------GC-
---TERFV---SS----------------PEEILDVIDEG-----KSNRHVAVTNMNEHS--S-----R-SH
SIF--LINIK--Q--E-N--M-----------------------------------E-T-------E-----
---Q---K----L-S-------------------------------G-K-----------LYLVDL------
---------------------AGSEKVS-K------------------------T-G---------------
-----------A-E----G-----------A--VLDEAKNINKSL-SALGN-----------VISAL-----
----A-------------------EG-T--------------------------------------------
-----K----S--------YVP--Y-----RDSK----MTRILQ--------DS--LG-G----NC------
---RTTMFICCSPS----------------------S-------Y-NDAETK--------------------
-------------------------------------STLMFG-QRAKT--------I---------
>145236585/11-331
--NTIK----------------VVARF----RP----Q-NK-V---------------------------EL
S------------------------------------SG-----------G--EPI-V--E-F-EN---EQ-
------S-----CYV------------------------------------------------N-ARD----
G--------------------SGA---F-TF-D--------RVF----------PM----------------
----D-S-KQTDIFD-FSIRPTV-D--------------DIL-NG-YN---------GTVFAYG--------
------------------QT---GAGKSYT--------M---------------------------------
-M---------------------------------------G------S--D--ID--------D-------
---------------D----------------------------------I--G---KGIIPRIVEQI-F-A
---S----I----------------------L-T------S--P--S-------------------------
-------N----------------------------------IE-YT---V----RVSYME--------I-Y
----MERIRDL-----L--------------------------------V----P-----------------
----------------H----N-----D-------------------------N-----LP---VH----EE
--------------------------------------------------KSR--G---VYVK------GL-
---LEVYV---SS----------------VQEVYEVMRRG-----GTARAVAATNMNQES--S-----R-SH
SIF--VITVT--Q--K-N--L-----------------------------------E-T-------G-----
---S---A----K-S-------------------------------G-Q-----------LFLVDL------
---------------------AGSEKVG-K------------------------T-G---------------
-----------A-S----G-----------Q--TLEEAKKINKSL-SALGM-----------VINAL-----
----T-------------------DG-K--------------------------------------------
-----S----T--------HIP--Y-----RDSK----LTRILQ--------ES--LG-G----NS------
---RTTLIINCSPS----------------------S-------Y-NDAETI--------------------
-------------------------------------STLRFG-VR---------------------
>145613277/4-329
-ANSIK----------------VVARF----RP----Q-NR-V---------------------------EI
E------------------------------------SG-----------G--QPI-V--K-F-DG---DD-
------T-----CTV------------------------------------------------D-SKE----
A--------------------QGS---F-TF-D--------RVF----------DM----------------
----S-C-KQSDIFD-FSIKPTV-D--------------DIL-NG-YN---------GTVFAYG--------
------------------QT---GAGKSYT--------M---------------------------------
-M---------------------------------------G------T--N--ID--------D-------
---------------D----------------------------------D--G---RGVIPRIVEQI-F-A
---S----I----------------------L-S------S--P--S-------------------------
-------T----------------------------------IE-YT---V----RVSYME--------I-Y
----MERIRDL-----L--------------------------------A----P-----------------
----------------H----N-----D-------------------------N-----LP---VH----EE
--------------------------------------------------KNR--G---VYVK------GL-
---LEVYV---SS----------------VQEVYEVMRRG-----GNARAVAATNMNQES--S-----R-SH
SIF--VITIT--Q--K-N--V-----------------------------------E-T-------G-----
---S---A----K-S-------------------------------G-Q-----------LFLVDL------
---------------------AGSEKVG-K------------------------T-G---------------
-----------A-S----G-----------Q--TLEEAKKINKSL-SALGM-----------VINSL-----
----T-------------------DG-K--------------------------------------------
-----S----S--------HVP--Y-----RDSK----LTRILQ--------ES--LG-G----NS------
---RTTLIINCSPS----------------------S-------Y-NDAETL--------------------
-------------------------------------STLRFG-MRAKS--------I---------
>149246994/58-395
--SNIR----------------VICRF----RP----E-NS-A---------------------------EL
A------------------------------------RG--------------HCI-A--T-F-PN---PQ-
------T-----VAI------------------------------------------------Q-SAT----
T--------------------TNH---F-TF-D--------RVF----------EP----------------
----H-A-TQNDIYL-FSIADIV-S--------------DMF-AG-IN---------GTVIAYG--------
------------------QT---GSGKTYT--------M---------------------------------
-F---------------------------------------G------N--Q--IY--------DNH-----
-------------DYE----------------------------------E--T---HGIIPRIAHDV-F-E
---K----I----------------------G-A------S--D--N-------------------------
-------R----------------------------------IE-YT---L----CISLME--------I-Y
----VEQIRDL-----L--------------------------------I----D-----------------
----------------K----S-----DKEEEEGKDQR---------------Q-----YT---IQ----ED
--------------------------------------------------KID--G---IAVS------GL-
---VQKEV---LD----------------ELLLAKIVNQG-----LNKRQTASTGMNTES--S-----R-SH
TIL--QIQLR--Q--T-D--T-----------------------------------V-T-------G-----
---V---S----K-R-------------------------------S-V-----------LSLVDL------
---------------------AGSEKVR-K------------------------T-G---------------
-----------A-Q----G-----------Q--TLEEAKKINKSL-SALSN-----------VINAL-----
----T-------------------DG-R--------------------------------------------
-----S----T--------HIP--Y-----RDSK----LTRILQ--------DS--LG-G----NS------
---RTSLIINCSPS----------------------S-------V-NELEIL--------------------
-------------------------------------STLRFG-ARAKA--------I---------
>149634753/6-325
-ECNIK----------------VMCRF----RP----L-NE-S---------------------------EV
T------------------------------------RG-----------D--KYV-A--K-F-QG---ED-
------T-----VIIA--------------------------------------------------------
---------------------SKP---Y-AF-D--------RVF----------QS----------------
----S-T-SQEQVYN-DCAKKIV-K--------------DVL-EG-YN---------GTIFAYG--------
------------------QT---SSGKTHT--------M---------------------------------
-E---------------------------------------G------K-----LH--------D-------
---------------P----------------------------------D--G---MGIIPRIVQDI-F-N
---Y----I----------------------Y-S------M--D--E-------------------------
-------N----------------------------------LE-FH---I----KVSYFE--------I-Y
----LDKIRDL-----L--------------------------------D----V-----------------
----------------S----K-----T-------------------------N-----LS---VH----ED
--------------------------------------------------KNR--V---PYVK------GC-
---TERFV---CS----------------PDEVMDTIDEG-----KSNRHVAVTNMNEHS--S-----R-SH
SIF--LINVK--Q--E-N--T-----------------------------------Q-T-------E-----
---Q---K----L-S-------------------------------G-K-----------LYLVDL------
---------------------AGSEKVS-K------------------------T-G---------------
-----------A-E----G-----------A--VLDEAKNINKSL-SALGN-----------VISAL-----
----A-------------------ES-S--------------------------------------------
----------T--------YVP--Y-----RDSK----MTRILQ--------DS--LG-G----NC------
---RTTIVICCSPS----------------------S-------Y-NESETK--------------------
-------------------------------------STLLFG-QRAKT--------I---------
>150863921/52-379
--NNVK----------------VVCRF----RP----T-TA-E---------------------------EK
A------------------------------------AY-----------D--DNS-V--V-Y-PS---IH-
------T-----VSV------------------------------------------------K-SKD----
I--------------------TNS---F-TF-D--------RVF----------DP----------------
----N-S-SQRDIYD-YCIPETV-D--------------DLM-NG-YN---------GTILAYG--------
------------------QT---GSGKSYT--------M---------------------------------
-M---------------------------------------G------K--P--EG--------D-------
---------------E-----------------------------------------RGLASRIAEDI-F-D
---R----I----------------------A-H------G--S--S-------------------------
-------E----------------------------------IE-YT---L----AVSFFE--------I-Y
----MEHIKDL-----I--------------------------------D----L-----------------
----------------S----N-----N-------------------------DNADHKFS---IH----ED
--------------------------------------------------KLN--G---IHVK------GV-
---AQAFV---TT----------------SEEMVSILNGG-----LKKRSTSSTFSNLES--S-----R-SH
AIF--QIDLS--Q--K-H--S-----------------------------------Q-T-------E-----
---V---I----K-K-------------------------------S-R-----------LFLVDL------
---------------------AGSEKVD-K------------------------T-G---------------
-----------A-Q----G-----------Q--TLEEAKKINSSL-AALGN-----------VINSL-----
----T-------------------DG-K--------------------------------------------
-----S----T--------HIP--Y-----RDSK----LTRILQ--------ES--LG-G----NS------
---RTLLIVNCSPS----------------------T-------T-NELETL--------------------
-------------------------------------STLRFG-TRAKN--------I---------
>15214062/1-325
-MTSIK----------------VVCRI----RP----T-NQ-L---------------------------EQ
D------------------------------------LG-----------G--NNV-I--Y-P-LN---DS-
------T-----VHI------------------------------------------------E-TSD----
Y--------------------SGN---F-VF-D--------RVF----------HP----------------
----S-S-TQNDIFS-YSIESTV-D--------------DLF-LG-YN---------GTVLAYG--------
------------------QT---GSGKTYT--------M---------------------------------
-M---------------------------------------G------I--E---N--------N-------
---------------F----------------------------------E--K---EGMTPRMLRRI-F-D
---K----I----------------------R-D------S--P--S-------------------------
-------T----------------------------------TE-YE---V----KVSYME--------I-Y
----MEKIHDL-----L--------------------------------S----E-----------------
----------------K----N-----D-------------------------R-----LT---VH----ED
--------------------------------------------------KLQ--G---VYVQ------GL-
---KTIYV---SS----------------ETEALDILNKG-----MGSRAVASTSMNAQS--S-----R-SH
SIF--VLEVV--Q--T-D--T-----------------------------------E-S-------G-----
---E---T----R-R-------------------------------G-R-----------LFLVDL------
---------------------AGSESVG-K------------------------S-G---------------
-----------A-V----G-----------Q--TLEEAKKINRSL-STLGM-----------VINSL-----
----T-------------------DS-K--------------------------------------------
-----L----S--------HVP--Y-----RDSK----LTRILK--------ES--LG-G----NS------
---RTTLIINCSPD----------------------S-------Y-NATETL--------------------
-------------------------------------STLRFG-HRAKS--------I---------
>154270889/10-330
--NTIK----------------VVARF----RP----Q-NK-V---------------------------EL
A------------------------------------SG-----------G--EPI-V--E-F-ES---DD-
------T-----CKI------------------------------------------------N-SKE----
A--------------------AGA---F-TF-D--------RVF----------GM----------------
----D-S-KQQDVFD-FSIRSTV-D--------------DIL-NG-YN---------GTVFAYG--------
------------------QT---GAGKSYT--------M---------------------------------
-M---------------------------------------G------S--D--ID--------D-------
---------------E----------------------------------V--G---KGIIPRIVEQM-F-A
---S----I----------------------L-A------S--P--G-------------------------
-------N----------------------------------IE-YT---V----RVSYME--------I-Y
----MERIRDL-----L--------------------------------V----P-----------------
----------------H----N-----D-------------------------N-----LP---IH----EE
--------------------------------------------------KSR--G---VYVK------GL-
---LEIYV---SS----------------VQEVYEVMRRG-----DAARAVAATNMNQES--S-----R-SH
SIF--VITIT--Q--K-N--V-----------------------------------E-T-------G-----
---S---A----K-S-------------------------------G-Q-----------LFLVDL------
---------------------AGSEKVG-K------------------------T-G---------------
-----------A-S----G-----------Q--TLEEAKKINKSL-SALGM-----------VINSL-----
----T-------------------DG-K--------------------------------------------
-----S----T--------HIP--Y-----RDSK----LTRILQ--------ES--LG-G----NS------
---RTTLIINCSPS----------------------S-------Y-NDAETI--------------------
-------------------------------------STLRFG-VR---------------------
>154319592/2-323
-SNSIK----------------VVCRF----RP----Q-NR-I---------------------------EN
E------------------------------------QG-----------A--QPV-V--K-F-EA---DD-
------T-----CAL------------------------------------------------D-SNG----
A--------------------AGS---F-TF-D--------RVF----------GM----------------
----S-S-RQKDIFD-FSIKPTV-D--------------DIL-NG-YN---------GTVFAYG--------
------------------QT---GAGKSYT--------M---------------------------------
-M---------------------------------------G------T--N--LD--------N-------
---------------D----------------------------------D--G---RGVIPRIVEQI-F-A
---S----I----------------------L-S------S--P--G-------------------------
-------T----------------------------------IE-YT---V----RVSYME--------I-Y
----MERIRDL-----L--------------------------------Q----P-----------------
----------------Q----N-----D-------------------------N-----LP---IH----EE
--------------------------------------------------KNR--G---VYVK------GL-
---LEVYV---SS----------------VQEVYEVLKRG-----GDARVVASTNMNAES--S-----R-SH
SIF--VITIT--Q--K-N--V-----------------------------------E-T-------G-----
---S---A----K-S-------------------------------G-Q-----------LFLVDL------
---------------------AGSEKVG-K------------------------T-G---------------
-----------A-S----G-----------Q--TLEEAKKINKSL-SALGM-----------VINNL-----
----T-------------------DG-K--------------------------------------------
-----S----S--------HIP--Y-----RDSK----LTRILQ--------ES--LG-G----NS------
---RTTLIINCSPS----------------------S-------Y-NAEETL--------------------
-------------------------------------STLRFG-MR---------------------
>156061551/2-323
-SNSIK----------------VVCRF----RP----Q-NR-I---------------------------EN
E------------------------------------QG-----------A--QPV-V--K-F-EA---DD-
------T-----CAL------------------------------------------------D-SNG----
A--------------------AGS---F-TF-D--------RVF----------GM----------------
----S-S-RQKDIFD-FSIKPTV-D--------------DIL-NG-YN---------GTVFAYG--------
------------------QT---GAGKSYT--------M---------------------------------
-M---------------------------------------G------T--N--LD--------N-------
---------------D----------------------------------D--G---RGVIPRIVEQI-F-A
---S----I----------------------L-S------S--P--G-------------------------
-------T----------------------------------IE-YT---V----RVSYME--------I-Y
----MERIRDL-----L--------------------------------Q----P-----------------
----------------Q----N-----D-------------------------N-----LP---IH----EE
--------------------------------------------------KNR--G---VYVK------GL-
---LEVYV---SS----------------VQEVYEVLKRG-----GDARVVASTNMNAES--S-----R-SH
SIF--VITIT--Q--K-N--V-----------------------------------E-T-------G-----
---S---A----K-S-------------------------------G-Q-----------LFLVDL------
---------------------AGSEKVG-K------------------------T-G---------------
-----------A-S----G-----------Q--TLEEAKKINKSL-SALGM-----------VINNL-----
----T-------------------DG-K--------------------------------------------
-----S----S--------HIP--Y-----RDSK----LTRILQ--------ES--LG-G----NS------
---RTTLIINCSPS----------------------S-------Y-NAEETL--------------------
-------------------------------------STLRFG-MR---------------------
>157819777/6-327
-ECSIK----------------VMCRF----RP----L-NE-A---------------------------EI
L------------------------------------RG-----------D--KFI-P--K-F-KG---EE-
------T-----VVIGQ-------------------------------------------------------
---------------------GKP---Y-VF-D--------RVL----------PP----------------
----N-T-TQEQVYN-ACAKQIV-K--------------DVL-EG-YN---------GTIFAYG--------
------------------QT---SSGKTHT--------M---------------------------------
-E---------------------------------------G------K-----LH--------D-------
---------------P----------------------------------Q--L---MGIIPRIAHDI-F-D
---H----I----------------------Y-S------M--D--E-------------------------
-------N----------------------------------LE-FH---I----KVSYFE--------I-Y
----LDKIRDL-----L--------------------------------D----V-----------------
----------------S----K-----T-------------------------N-----LA---VH----ED
--------------------------------------------------KNR--V---PYVK------GC-
---TERFV---SS----------------PEEVMDVIDEG-----KANRHVAVTNMNEHS--S-----R-SH
SIF--LINIK--Q--E-N--V-----------------------------------E-T-------E-----
---K---K----L-S-------------------------------G-K-----------LYLVDL------
---------------------AGSEKVS-K------------------------T-G---------------
-----------A-E----G-----------A--VLDEAKNINKSL-SALGN-----------VISAL-----
----A-------------------EG-T--------------------------------------------
-----K----T--------HVP--Y-----RDSK----MTRILQ--------DS--LG-G----NC------
---RTTIVICCSPS----------------------V-------F-NEAETK--------------------
-------------------------------------STLMFG-QRAKT--------I---------
>169158591/6-325
-ECTIK----------------VMCRF----RP----L-NS-S---------------------------EV
T------------------------------------RG-----------D--KYI-P--N-F-QG---QD-
------S-----VVIG--------------------------------------------------------
---------------------GKP---Y-VF-D--------RVF----------QS----------------
----N-T-TQEQVYT-ACAQQIV-K--------------DVL-AG-YN---------GTIFAYG--------
------------------QT---SSGKTHT--------M---------------------------------
-E---------------------------------------G------N-----LH--------D-------
---------------T----------------------------------D--G---MGIIPRIVQDI-F-N
---Y----I----------------------Y-S------M--D--E-------------------------
-------N----------------------------------LE-FH---I----KVSYFE--------I-Y
----LDKIRDL-----L--------------------------------D----V-----------------
----------------S----K-----T-------------------------N-----LS---VH----ED
--------------------------------------------------KNR--V---PYVK------GC-
---TERFV---CS----------------PEEVMDTIDEG-----KSNRHVAVTNMNEHS--S-----R-SH
SIF--LINVK--Q--E-N--T-----------------------------------Q-T-------E-----
---Q---K----L-S-------------------------------G-K-----------LYLVDL------
---------------------AGSEKVS-K------------------------T-G---------------
-----------A-E----G-----------A--VLDEAKNINKSL-SSLGN-----------VISAL-----
----A-------------------EG-S--------------------------------------------
----------T--------YVP--Y-----RDSK----MTRILQ--------DS--LG-G----NC------
---RTTIVICCSPS----------------------A-------F-NEAETK--------------------
-------------------------------------STLMFG-QRAKT--------I---------
>169606994/16-333
-----T----------------IVARF----RP----Q-NK-I---------------------------EL
A------------------------------------SG-----------G--EPI-V--D-F-NS---ED-
------T-----CTI------------------------------------------------Q-SKE----
A--------------------AGA---F-TF-D--------RVF----------DM----------------
----A-S-RQADVFD-YSIRSTV-D--------------DIL-NG-YN---------GTVFAYG--------
------------------QT---GAGKSYT--------M---------------------------------
-M---------------------------------------G------S--D--ID--------D-------
---------------E----------------------------------A--G---RGVIPRIVQQV-F-A
---N----I----------------------M-A------S--P--S-------------------------
-------N----------------------------------IE-YT---V----RVSYME--------I-Y
----MERIRDL-----L--------------------------------M----P-----------------
----------------Q----N-----D-------------------------N-----LP---VH----EE
--------------------------------------------------KNR--G---VYVK------GL-
---LEVYV---AS----------------EDEVYEVLRRG-----GTARAVSATNMNAES--S-----R-SH
SIF--VVTVS--Q--K-N--V-----------------------------------E-T-------G-----
---S---Q----K-S-------------------------------G-Q-----------LFLVDL------
---------------------AGSEKVG-K------------------------T-G---------------
-----------A-S----G-----------Q--TLEEAKKINKSL-SALGM-----------VINSL-----
----T-------------------DG-K--------------------------------------------
-----S----S--------HIP--Y-----RDSK----LTRILQ--------ES--LG-G----NS------
---RTTLIINCSPS----------------------S-------Y-NDAETL--------------------
-------------------------------------STLRFG-MR---------------------
>182511222/10-333
-EDSIR----------------VVCRF----RP----L-ND-S---------------------------EE
K------------------------------------AG-----------S--KFI-V--K-F-PSGPDDN-
------C-----ISIG--------------------------------------------------------
---------------------GKV---Y-LF-D--------KVF----------KP----------------
----N-A-TQEKVYN-EAAKSIV-S--------------DVL-AG-YN---------GTIFAYG--------
------------------QT---SSGKTHT--------M---------------------------------
-E---------------------------------------G------V-----IG--------D-------
---------------P----------------------------------G--K---QGIIPRIVNDI-F-N
---H----I----------------------Y-A------M--E--E-------------------------
-------N----------------------------------LE-FH---I----KVSYFE--------I-Y
----MDKIRDL-----L--------------------------------D----V-----------------
----------------S----K-----V-------------------------N-----LS---VH----ED
--------------------------------------------------KNR--V---PFVK------GA-
---TERFV---SS----------------PEEVFEVIEEG-----KSNRHIAVTNMNEHS--S-----R-SH
SVF--LINVK--Q--E-N--L-----------------------------------E-N-------Q-----
---K---K----L-S-------------------------------R-K-----------LYLVDL------
---------------------AGSEKVS-K------------------------T-G---------------
-----------A-E----G-----------T--VLDEAKNINKSL-SALGN-----------VISAL-----
----A-------------------DG-N--------------------------------------------
-----K----S--------HIP--Y-----RDSK----LTRILQ--------ES--LG-G----NA------
---RTTIVICCSPA----------------------S-------F-NESETK--------------------
-------------------------------------STLDFG-KRAKT--------V---------
>1839174/4-329
-ANSIK----------------VVARF----RP----Q-NK-V---------------------------EL
A------------------------------------SG-----------G--MPI-V--S-F-DG---ED-
------T-----CSL------------------------------------------------D-SKE----
A--------------------QGS---F-TF-D--------RVF----------DM----------------
----A-C-KQQDIFD-FSIRSTV-D--------------DIL-NG-YN---------GTVFAYG--------
------------------QT---GAGKSYT--------M---------------------------------
-M---------------------------------------G------T--N--ID--------D-------
---------------D----------------------------------D--G---RGVIPRIVEQI-F-A
---S----I----------------------M-S------S--P--G-------------------------
-------T----------------------------------IE-YT---V----RVSYME--------I-Y
----MERIRDL-----L--------------------------------A----P-----------------
----------------Q----N-----D-------------------------N-----LP---VH----EE
--------------------------------------------------KNR--G---VYVK------GL-
---LEIYV---SS----------------VQEVYEVMRRG-----GNARAVAATNMNQES--S-----R-SH
SIF--VITIT--Q--K-N--V-----------------------------------E-T-------G-----
---S---A----K-S-------------------------------G-Q-----------LFLVDL------
---------------------AGSEKVG-K------------------------T-G---------------
-----------A-S----G-----------Q--TLEEAKKINKSL-SALGM-----------VINAL-----
----T-------------------DG-K--------------------------------------------
-----S----S--------HIP--Y-----RDSK----LTRILQ--------ES--LG-G----NS------
---RTTLIINCSPS----------------------S-------Y-NDAETL--------------------
-------------------------------------STLRFG-LRAKS--------I---------
>190345690/28-358
-ETNIK----------------VICRI----RP----A-ND-A---------------------------ES
R------------------------------------RG-----------G--K-L-L--S-V-ES---ET-
------V-----VSV------------------------------------------------C-SKEPG--
L--------------------ALD---F-EF-D--------RVF----------TE----------------
----D-S-SQDEVYN-ESVKSTV-E--------------DFV-QG-YN---------GTILAYG--------
------------------QT---GSGKSYT--------M---------------------------------
-M---------------------------------------G------P-----LN--------N-------
-------------SIS----------------------------------Q--S---RGIIPRISETI-F-E
---S----C------------------------K------K--R--P-------------------------
-------D----------------------------------LA-FN---I----SVSFME--------I-Y
----MEQIHDL-----L--------------------------------DPYSGT-----------------
----------------D----H-----T-------------------------R-----FM---IQ----ED
--------------------------------------------------KNE--G---IYVR------GL-
---SEKSV---TS----------------PQDLELLLNEG-----LAIRTMSSTQMNADS--S-----R-SH
AIF--HIKLR--S--V-N--P-----------------------------------T-N-------K-----
---S---T----I-K-------------------------------S-N-----------LFLVDL------
---------------------AGSEKVN-K------------------------T-G---------------
-----------A-T----G-----------H--SLEEAKKINSSL-SRLGT-----------VIYAL-----
----T-------------------DG-K--------------------------------------------
-----S----V--------HIP--Y-----RDSK----LTRILQ--------EA--LG-G----NS------
---RTTLIVTCSPS----------------------T-------M-NENETI--------------------
-------------------------------------STLRFG-ARAKN--------I---------
>194212300/7-327
-ECSIK----------------VLCRF----RP----L-NQ-A---------------------------EI
L------------------------------------RG-----------D--KFI-P--I-F-QG---DD-
------S-----VVIG--------------------------------------------------------
---------------------GKP---Y-VF-D--------RVF----------PP----------------
----N-T-TQEQVYH-ACAMQIV-K--------------DVL-AG-YN---------GTIFAYG--------
------------------QT---SSGKTHT--------M---------------------------------
-E---------------------------------------G------K-----LH--------D-------
---------------P----------------------------------Q--L---MGIIPRIARDI-F-N
---H----I----------------------Y-S------M--D--E-------------------------
-------N----------------------------------LE-FH---I----KVSYFE--------I-Y
----LDKIRDL-----L--------------------------------D----V-----------------
----------------T----K-----T-------------------------N-----LS---VH----ED
--------------------------------------------------KNR--V---PFVK------GC-
---TERFV---SS----------------PEEILDVIDEG-----KSNRHVAVTNMNEHS--S-----R-SH
SIF--LINIK--Q--E-N--M-----------------------------------E-T-------E-----
---Q---K----L-S-------------------------------G-K-----------LYLVDL------
---------------------AGSEKVS-K------------------------T-G---------------
-----------A-E----G-----------A--VLDEAKNINKSL-SALGN-----------VISAL-----
----A-------------------EG-T--------------------------------------------
-----K----T--------YVP--Y-----RDSK----MTRILQ--------DS--LG-G----NC------
---RTTMFICCSPS----------------------S-------Y-NDAETK--------------------
-------------------------------------STLMFG-QRAKT--------I---------
>194222214/7-293
-K----------------------------------------------------------------------
------------------------------------------------------------------------
---------------KQ-------------------------------------------------------
---------------------GKP---Y-VF-D--------RVL----------PP----------------
----S-T-TQEQVYN-ACAKQIV-K--------------DVL-EG-YN---------GTIFAYG--------
------------------QT---SSGKTHT--------M---------------------------------
-E---------------------------------------G------K-----LH--------D-------
---------------P----------------------------------Q--L---MGIIPRIAHDI-F-D
---H----I----------------------Y-S------M--D--E-------------------------
-------N----------------------------------LE-FH---I----KVSYFE--------I-Y
----LDKIRDL-----L--------------------------------D----V-----------------
----------------S----K-----T-------------------------N-----LA---VH----ED
--------------------------------------------------KNR--V---PYVK------GC-
---TERFV---SS----------------PEEVMDVIDEG-----KANRHVAVTNMNEHS--S-----R-SH
SIF--LINIK--Q--E-N--V-----------------------------------E-T-------E-----
---K---K----L-S-------------------------------G-K-----------LYLVDL------
---------------------AGSEKVS-K------------------------T-G---------------
-----------A-E----G-----------A--VLDEAKNINKSL-SALGN-----------VISAL-----
----A-------------------EG-T--------------------------------------------
-----K----T--------HVP--Y-----RDSK----MTRILQ--------DS--LG-G----NC------
---RTTIVICCSPS----------------------V-------F-NEAETK--------------------
-------------------------------------STLMFG-QRAKT--------I---------
>194227062/18-322
-KELKN----------------IHSPL----IC----V-VE-T---------------------------SV
S-----------------------------------------------------------------------
-------------VFQ--------------------------------------------------------
---------------------SKP---Y-AF-D--------RVF----------QS----------------
----N-T-SQEQVYN-DCAKKIV-K--------------DVL-EG-YN---------GTIFAYG--------
------------------QT---SSGKTHT--------M---------------------------------
-E---------------------------------------G------K-----LH--------D-------
---------------P----------------------------------E--G---MGIIPRIVQDI-F-N
---Y----I----------------------Y-S------M--D--E-------------------------
-------N----------------------------------LE-FH---I----KVSYFE--------I-Y
----LDKIRDL-----L--------------------------------D----V-----------------
----------------S----K-----T-------------------------N-----LS---VH----ED
--------------------------------------------------KNR--V---PYVK------GC-
---TERFV---CS----------------PDEVMDTIDEG-----KSNRHVAVTNMNEHS--S-----R-SH
SIF--LINVK--Q--E-N--T-----------------------------------Q-T-------E-----
---Q---K----L-S-------------------------------G-K-----------LYLVDL------
---------------------AGSEKVS-K------------------------T-G---------------
-----------A-E----G-----------A--VLDEAKNINKSL-SALGN-----------VISAL-----
----A-------------------EG-S--------------------------------------------
----------T--------YVP--Y-----RDSK----MTRILQ--------DS--LG-G----NC------
---RTTIVICCSPS----------------------S-------Y-NESETK--------------------
-------------------------------------STLLFG-QRAKT--------I---------
>19856508/10-333
-EDSIK----------------VVCRF----RP----L-ND-S---------------------------EE
K------------------------------------AG-----------S--KFV-V--K-F-PNNVEEN-
------C-----ISIA--------------------------------------------------------
---------------------GKV---Y-LF-D--------KVF----------KP----------------
----N-A-SQEKVYN-EAAKSIV-T--------------DVL-AG-YN---------GTIFAYG--------
------------------QT---SSGKTHT--------M---------------------------------
-E---------------------------------------G------V-----IG--------D-------
---------------S----------------------------------V--K---QGIIPRIVNDI-F-N
---H----I----------------------Y-A------M--E--V-------------------------
-------N----------------------------------LE-FH---I----KVSYYE--------I-Y
----MDKIRDL-----L--------------------------------D----V-----------------
----------------S----K-----V-------------------------N-----LS---VH----ED
--------------------------------------------------KNR--V---PYVK------GA-
---TERFV---SS----------------PEDVFEVIEEG-----KSNRHIAVTNMNEHS--S-----R-SH
SVF--LINVK--Q--E-N--L-----------------------------------E-N-------Q-----
---K---K----L-S-------------------------------G-K-----------LYLVDL------
---------------------AGSEKVS-K------------------------T-G---------------
-----------A-E----G-----------T--VLDEAKNINKSL-SALGN-----------VISAL-----
----A-------------------DG-N--------------------------------------------
-----K----T--------HIP--Y-----RDSK----LTRILQ--------ES--LG-G----NA------
---RTTIVICCSPA----------------------S-------F-NESETK--------------------
-------------------------------------STLDFG-RRAKT--------V---------
>2062752/2-333
-SNNIK----------------VVCRF----RP----P-NA-I---------------------------EQ
R------------------------------------EG-----------S--DIV-V--D-F-SD---DG-
------SL----VKLT-------------------------------------------RGVST-SGP----
E--------------------AGG---F-VF-D--------KVF----------PM----------------
----N-T-MQRDVFE-FGIKETV-E--------------DVL-NG-YN---------GTIFAYG--------
------------------QT---GSGKTFT--------M---------------------------------
-M---------------------------------------G------S--D--ID--------N-------
---------------D----------------------------------N--L---KGIIPRITEQI-F-E
---N----I----------------------M-A------S--P--P-------------------------
-------H----------------------------------LE-YL---V----KVSYME--------I-Y
----MEKIRDL-----L--------------------------------A----P-----------------
----------------Q----N-----D-------------------------N-----LQ---VH----EE
--------------------------------------------------KNR--G---VYVK------GL-
---SDFYV---GG----------------QADVYEIMRQG-----GLARAVSSTNMNAES--S-----R-SH
SIF--LITIQ--Q--R-N--T-----------------------------------E-T-------G-----
---S---A----K-T-------------------------------G-N-----------LYLVDL------
---------------------AGSEKVG-K------------------------T-G---------------
-----------A-S----G-----------Q--TLEEAKKINKSL-SALGM-----------VINAL-----
----T-------------------DG-K--------------------------------------------
-----S----S--------HIP--Y-----RDSK----LTRILQ--------ES--LG-G----NS------
---RTTLIVNASPC----------------------V-------Y-NADETL--------------------
-------------------------------------STLRFG-VRAKS--------I---------
>2497519/6-325
-ECNIK----------------VMCRF----RP----L-NE-S---------------------------EV
N------------------------------------RG-----------D--KYV-A--K-F-QG---ED-
------T-----VVIA--------------------------------------------------------
---------------------SKP---Y-AF-D--------RVF----------QS----------------
----S-T-SQEQVYN-DCAKKIV-K--------------DVL-EG-YN---------GTIFAYG--------
------------------QT---SSGKTHT--------M---------------------------------
-E---------------------------------------G------K-----LH--------D-------
---------------P----------------------------------E--G---MGIIPRIVQDI-F-N
---Y----I----------------------Y-S------M--D--E-------------------------
-------N----------------------------------LE-FH---I----KVSYFE--------I-Y
----LDKIRDL-----L--------------------------------D----V-----------------
----------------S----K-----T-------------------------N-----LS---VH----ED
--------------------------------------------------KNR--V---PYVK------GC-
---TERFV---CS----------------PDEVMDTIDEG-----KSNRHVAVTNMNEHS--S-----R-SH
SIF--LINVK--Q--E-N--T-----------------------------------Q-T-------E-----
---Q---K----L-S-------------------------------G-K-----------LYLVDL------
---------------------AGSEKVS-K------------------------T-G---------------
-----------A-E----G-----------A--VLDEAKNINKSL-SALGN-----------VISAL-----
----A-------------------EG-S--------------------------------------------
----------T--------YVP--Y-----RDSK----MTRILQ--------DS--LG-G----NC------
---RTTIVICCSPS----------------------S-------Y-NESETK--------------------
-------------------------------------STLLFG-QRAKT--------I---------
>417216/6-325
-ECNIK----------------VMCRF----RP----L-NE-S---------------------------EV
N------------------------------------RG-----------D--KYI-A--K-F-QG---ED-
------T-----VVIA--------------------------------------------------------
---------------------SKP---Y-AF-D--------RVF----------QS----------------
----S-T-SQEQVYN-DCAKKIV-K--------------DVL-EG-YN---------GTIFAYG--------
------------------QT---SSGKTHT--------M---------------------------------
-E---------------------------------------G------K-----LH--------D-------
---------------P----------------------------------E--G---MGIIPRIVQDI-F-N
---Y----I----------------------Y-S------M--D--E-------------------------
-------N----------------------------------LE-FH---I----KVSYFE--------I-Y
----LDKIRDL-----L--------------------------------D----V-----------------
----------------S----K-----T-------------------------N-----LS---VH----ED
--------------------------------------------------KNR--V---PYVK------GC-
---TERFV---CS----------------PDEVMDTIDEG-----KSNRHVAVTNMNEHS--S-----R-SH
SIF--LINVK--Q--E-N--T-----------------------------------Q-T-------E-----
---Q---K----L-S-------------------------------G-K-----------LYLVDL------
---------------------AGSEKVS-K------------------------T-G---------------
-----------A-E----G-----------A--VLDEAKNINKSL-SALGN-----------VISAL-----
----A-------------------EG-S--------------------------------------------
----------T--------YVP--Y-----RDSK----MTRILQ--------DS--LG-G----NC------
---RTTIVICCSPS----------------------S-------Y-NESETK--------------------
-------------------------------------STLLFG-QRAKT--------I---------
>417786/27-362
---HIE----------------VILRA----IP------EKGL---------------------------QN
N----------------------------------------------------EST-FKIDPYENT------
------------VLFR-------------------------------------------------------T
NN---------PLHETTKET-HST---F-QF-D--------KVF----------DA----------------
----N-A-TQEDVQK-FLVHPII-N--------------DVL-NG-YN---------GTVITYG--------
------------------PS---FSGKSYS--------L---------------------------------
-I---------------------------------------G------S-----------------------
---------------K----------------------------------E--S---EGILPNICKTL-F-D
---T----L----------------------E-K------N--E-E--------------------------
-------TK--------------------------------GDS-FS---V----SVLAFE--------I-Y
----MEKTYDL-----L--------------------------------V----------------------
----------------------------------------------PLPER-KP-----LK---LH----RS
--------------------------------------------------SSK-MD---LEIK------DI-
---CPAHV---GS----------------YEDLRSYIQAV-----QNVGNRMACGDKTER--S-----R-SH
LVF--QLHVE--Q--RNR------------------------------------------------------
-------KDDILK-N-------------------------------S-S-----------LYLVDL------
---------------------HGAEKFD-K------------------------R-T---------------
-----------E-S----T-----------L--SQDALKKLNQSI-EALKN-----------TVRSL-----
----S-------------------MKERD-------------------------------------------
----------SAYSAKGSHSSA--Y-----RESQ----LTEVLK--------DS--LG-G----NR------
---KTKVILTCFLS--------------------------------NVPTTL--------------------
-------------------------------------STLEFG-DSIR-------------------
>51316436/4-329
-ANSIK----------------VVARF----RP----Q-NK-V---------------------------EL
E------------------------------------SG-----------G--KPI-V--S-F-DG---ED-
------T-----CTV------------------------------------------------A-SKE----
A--------------------QGS---F-TF-D--------RVF----------DM----------------
----G-C-KQQDIFD-FSIRSTV-D--------------DIL-NG-YN---------GTVFAYG--------
------------------QT---GAGKSYT--------M---------------------------------
-M---------------------------------------G------T--N--ID--------D-------
---------------D----------------------------------E--G---RGIIPRIVEQI-F-A
---S----I----------------------M-S------S--P--G-------------------------
-------T----------------------------------IE-YT---V----RVSYME--------I-Y
----MERIRDL-----L--------------------------------A----P-----------------
----------------Q----N-----D-------------------------N-----LP---VH----EE
--------------------------------------------------KNR--G---VYVK------GL-
---LEIYV---SS----------------VQEVYEVMRRG-----GNARAVAATNMNQES--S-----R-SH
SIF--VITIT--Q--K-N--V-----------------------------------E-T-------G-----
---S---A----K-S-------------------------------G-Q-----------LFLVDL------
---------------------AGSEKVG-K------------------------T-G---------------
-----------A-S----G-----------Q--TLEEAKKINKSL-SALGM-----------VINAL-----
----T-------------------DG-K--------------------------------------------
-----S----S--------HIP--Y-----RDSK----LTRILQ--------ES--LG-G----NS------
---RTTLIINCSPS----------------------S-------Y-NDAETL--------------------
-------------------------------------GTLRFG-MRAKS--------I---------
>547774/6-325
-ECNIK----------------VVCRV----RP----M-NA-T---------------------------EQ
N------------------------------------T------------S--HIC-T--K-F-IS---EE-
------Q-----VQIG--------------------------------------------------------
---------------------GKL---N-MF-D--------RIF----------KP----------------
----N-T-TQEEVYN-KAARQIV-K--------------DVL-DG-YN---------GTIFAYG--------
------------------QT---SSGKTFT--------M---------------------------------
-E---------------------------------------G------V-----MG--------N-------
---------------P----------------------------------Q--Y---MGIIPRIVQDI-F-N
---H----I----------------------Y-Q------M--D--E-------------------------
-------S----------------------------------LE-FH---I----KVSYFE--------I-Y
----MDRIRDL-----L--------------------------------D----V-----------------
----------------S----K-----T-------------------------N-----LS---VH----ED
--------------------------------------------------KNR--V---PFVK------GA-
---TERFA---SS----------------PEEVMDVIEEG-----KSNRHIAVTNMNEHS--S-----R-SH
SIF--LIQVK--Q--E-N--M-----------------------------------E-T-------K-----
---K---K----L-S-------------------------------G-K-----------LYLVDL------
---------------------AGSEKVS-K------------------------T-G---------------
-----------A-E----G-----------T--VLDEAKNINKSL-SALGN-----------VISAL-----
----A-------------------DG-K--------------------------------------------
-----K----S--------HIP--Y-----RDSK----MTRILQ--------ES--LG-G----NA------
---RTTIVICCSPS----------------------S-------F-NESESK--------------------
-------------------------------------STLMFG-QRAKT--------I---------
>6016437/5-330
-ANSIK----------------VVARF----RP----Q-NR-V---------------------------EI
E------------------------------------SG-----------G--QPI-V--T-F-QG---PD-
------T-----CTV------------------------------------------------D-SKE----
A--------------------QGS---F-TF-D--------RVF----------DM----------------
----S-C-KQSDIFD-FSIKPTV-D--------------DIL-NG-YN---------GTVFAYG--------
------------------QT---GAGKSYT--------M---------------------------------
-M---------------------------------------G------T--S--ID--------D-------
---------------P----------------------------------D--G---RGVIPRIVEQI-F-T
---S----I----------------------L-S------S--A--A-------------------------
-------N----------------------------------IE-YT---V----RVSYME--------I-Y
----MERIRDL-----L--------------------------------A----P-----------------
----------------Q----N-----D-------------------------N-----LP---VH----EE
--------------------------------------------------KNR--G---VYVK------GL-
---LEIYV---SS----------------VQEVYEVMRRG-----GNARAVAATNMNQES--S-----R-SH
SIF--VITIT--Q--K-N--V-----------------------------------E-T-------G-----
---S---A----K-S-------------------------------G-Q-----------LFLVDL------
---------------------AGSEKVG-K------------------------T-G---------------
-----------A-S----G-----------Q--TLEEAKKINKSL-SALGM-----------VINAL-----
----T-------------------DG-K--------------------------------------------
-----S----S--------HVP--Y-----RDSK----LTRILQ--------ES--LG-G----NS------
---RTTLIINCSPS----------------------S-------Y-NDAETL--------------------
-------------------------------------STLRFG-MRAKS--------I---------
>6016438/4-329
--NNIK----------------VVCRF----RP----Q-NS-L---------------------------EI
R------------------------------------EG-----------G--TPI-I--D-I-DP---EG-
------TQ----LEL------------------------------------------------K-GKE----
F--------------------KGN---F-NF-D--------KVF----------GM----------------
----N-T-AQKDVFD-YSIKTIV-D--------------DVT-AG-YN---------GTVFAYG--------
------------------QT---GSGKTFT--------M---------------------------------
-M---------------------------------------G------A--D--ID--------D-------
---------------E----------------------------------K--T---KGIIPRIVEQI-F-D
---S----I----------------------M-A------S--P--S-------------------------
-------N----------------------------------LE-FT---V----KVSYME--------I-Y
----MEKVRDL-----L--------------------------------N----P-----------------
----------------S----S-----E-------------------------N-----LP---IH----ED
--------------------------------------------------KTK--G---VYVK------GL-
---LEVYV---GS----------------TDEVYEVMRRG-----SNNRVVAYTNMNAES--S-----R-SH
SIV--MFTIT--Q--K-N--V-----------------------------------D-T-------G-----
---A---A----K-S-------------------------------G-K-----------LYLVDL------
---------------------AGSEKVG-K------------------------T-G---------------
-----------A-S----G-----------Q--TLEEAKKINKSL-TALGM-----------VINAL-----
----T-------------------DG-K--------------------------------------------
-----S----S--------HVP--Y-----RDSK----LTRILQ--------ES--LG-G----NS------
---RTTLIINCSPS----------------------S-------Y-NEAETL--------------------
-------------------------------------STLRFG-ARAKS--------I---------
>66813336/1-325
-MSSIR----------------VVCRF----RP----Q-NK-L---------------------------EL
A------------------------------------QG-----------G--DSI-V--S-I-AP---EN-
------DS----VTI------------------------------------------------N-GSE----
S--------------------NHS---F-SF-D--------YVF----------PS----------------
----N-T-TQRDVYD-HAAKPVI-E--------------DIM-AG-YN---------GTLFVYG--------
------------------QT---GSGKTFS--------M---------------------------------
-T---------------------------------------G------I--NDPNG--------D-------
---------------Q----------------------------------E--L---RGIVPRMIETV-F-E
---F----I----------------------S-N------A--D--E-------------------------
-------N----------------------------------IE-FI---V----KASYIE--------I-Y
----MERIRDL-----L--------------------------------D----T-----------------
----------------R----K-----D-------------------------N-----LK---VR----EE
--------------------------------------------------KGK--G---VWVE------GT-
---SEVYI---YR----------------EEDILDVINTG-----ISNRAIAETRMNAES--S-----R-SH
SIF--ILTIQ--Q--K-N--L-----------------------------------K-V-------G-----
---S---I----K-T-------------------------------G-K-----------LYLVDL------
---------------------AGSEKIS-K------------------------T-G---------------
-----------A-Q----G-----------T--TLDEAKMINKSL-SSLGN-----------VINAL-----
----T-------------------DG-K--------------------------------------------
-----S----T--------HIP--Y-----RDSK----LTRVLQ--------ES--LG-G----NS------
---RTTLIINCSPS----------------------S-------Y-NEAETI--------------------
-------------------------------------STLRFG-SR---------------------
>74855339/26-349
-SSNIR----------------VVCRV----RP----L-TE-L---------------------------EK
G------------------------------------RNE-------------HSI-V--H-FFDS------
------KS----ISIRAN------------------------------------------------------
---------------------GPQ---F-TF-D--------RIF----------GY----------------
----Q-E-TQSQIFE-DVAEPIV-N--------------DFL-DG-YH---------GTIIAYG--------
------------------QT---ASGKTFT--------M---------------------------------
-V---------------------------------------G------D-----------------------
---------------P----------------------------------D--S---HGIIPRVIESI-F-V
---G----I----------------------S-K------M--R-EKDTSL---------------------
-------S----------------------------------LA-FC---L----KISALE--------L-Y
----NEKLYDL-----Y--------------------------------D----------------------
------------------------------------------------ASK-SN-----LN---IR----EH
--------------------------------------------------KQN--G---IYVE------GI-
---SEIVI---TS----------------IEEAYNFLNIS-----NNNRAIASTKMSAAS--S-----R-SH
SVL--MIELS--Q--Q-N--LSMESS----------------------------------------------
------------K-I-------------------------------S-K-----------LFLVDL------
---------------------AGSERAH-K------------------------T-G---------------
-----------A-E----G-----------D--RMQEAKNINLSL-SALGK-----------VINAL-----
----T-------------------CG----------------------------------------------
-----A----N--------YVP--Y-----RDSK----LTRVLQ--------DS--LG-G----NS------
---KTSLIINCSPS----------------------N-------N-NEHETI--------------------
-------------------------------------TTLQFG-TRAKT--------I---------
>74897174/1-325
-MSSIR----------------VVCRF----RP----Q-NK-L---------------------------EL
A------------------------------------QG-----------G--DSI-V--S-I-AP---EN-
------DS----VTI------------------------------------------------N-GSE----
S--------------------NHS---F-SF-D--------YVF----------PS----------------
----N-T-TQRDVYD-HAAKPVI-E--------------DIM-AG-YN---------GTLFVYG--------
------------------QT---GSGKTFS--------M---------------------------------
-T---------------------------------------G------I--NDPNG--------D-------
---------------Q----------------------------------E--L---RGIVPRMIETV-F-E
---F----I----------------------S-N------A--D--E-------------------------
-------N----------------------------------IE-FI---V----KASYIE--------I-Y
----MERIRDL-----L--------------------------------D----T-----------------
----------------R----K-----D-------------------------N-----LK---VR----EE
--------------------------------------------------KGK--G---VWVE------GT-
---SEVYI---YR----------------EEDILDVINTG-----ISNRAIAETRMNAES--S-----R-SH
SIF--ILTIQ--Q--K-N--L-----------------------------------K-V-------G-----
---S---I----K-T-------------------------------G-K-----------LYLVDL------
---------------------AGSEKIS-K------------------------T-G---------------
-----------A-Q----G-----------T--TLDEAKMINKSL-SSLGN-----------VINAL-----
----T-------------------DG-K--------------------------------------------
-----S----T--------HIP--Y-----RDSK----LTRVLQ--------ES--LG-G----NS------
---RTTLIINCSPS----------------------S-------Y-NEAETI--------------------
-------------------------------------STLRFG-SR---------------------
>74933977/4-330
-SCNIR----------------VMCRF----RP----L-NE-R---------------------------EK
A------------------------------------LK-----------E-NQTC-V--T-F-PD------
------ET---QVIVS--------------------------------------------------------
---------------------GQP---F-TF-D--------RVF----------TP----------------
----E-S-TQKEVFE--SVKDTI-H--------------DVL-LG-YN---------GTLLAYG--------
------------------QT---GSGKTFT--------M---------------------------------
-G---------------------------------------S------A-----------------------
----AAESDF---ENV----------------------------------E--Q---LGIIPRGNHLI-F-N
---T----I----------------------A-E------E--S-DG-------------------------
-------N----------------------------------AE-FT---I----KCSYLE--------I-Y
----MENIQDL-----L--------------------------------N----P-----------------
------------------------------------------------KNN-KQ-----LK---IR----ES
--------------------------------------------------KSQ--G---IYVE------GL-
---TEEYV---AS----------------EEDIMELIQVG-----ESSRSVAKTNMNQRS--S-----R-SH
SIL--IIAIE--Q--K-S--SDG-------------------------------------------------
---S---K----K-R-------------------------------G-K-----------LNLVDL------
---------------------AGSEKVS-K------------------------T-G---------------
-----------A-E----G-----------I--VLEQAKKINQSL-SLLGN-----------CIHAL-----
----T-------------------DS-K--------------------------------------------
-----R----E--------HIP--F-----RDSK----LTRLLQ--------DS--LG-G----NT------
---KTTLLVTASPH----------------------F-------N-NVDETI--------------------
-------------------------------------STLKFG-ARAKS--------I---------
>75041752/7-327
-ECSIK----------------VLCRF----RP----L-NQ-A---------------------------EI
L------------------------------------RG-----------D--KFI-P--I-F-QG---DD-
------S-----VVIG--------------------------------------------------------
---------------------GKP---Y-VF-D--------RVF----------PP----------------
----N-T-TQEQVYH-ACAMQIV-K--------------DVL-AG-YN---------GTIFAYG--------
------------------QT---SSGKTHT--------M---------------------------------
-E---------------------------------------G------K-----LH--------D-------
---------------P----------------------------------Q--L---MGIIPRIARDI-F-N
---H----I----------------------Y-S------M--D--E-------------------------
-------N----------------------------------LE-FH---I----KVSYFE--------I-Y
----LDKIRDL-----L--------------------------------D----V-----------------
----------------T----K-----T-------------------------N-----LS---VH----ED
--------------------------------------------------KNR--V---PFVK------GC-
---TERFV---SG----------------PEEILDVIDEG-----KSNRHVAVTNMNEHS--S-----R-SH
SIF--LINIK--Q--E-N--M-----------------------------------E-T-------E-----
---Q---K----L-S-------------------------------G-K-----------LYLVDL------
---------------------AGSEKVS-K------------------------T-G---------------
-----------A-E----G-----------A--VLDEAKNINKSL-SALGN-----------VISAL-----
----A-------------------EG-T--------------------------------------------
-----K----S--------YVP--Y-----RDSK----MTRILQ--------DS--LG-G----NC------
---RTTMFICCSPS----------------------S-------Y-NDAETK--------------------
-------------------------------------STLMFG-QRAKT--------I---------
>7573331/1-308
-MSNVT----------------VCARF----RP----R-SS-K---------------------------EM
R-----------------------------------------------DPS-RDGVCA--RPIDAE------
------------------------------------------------------------------------
-T---------FVFQDDKED-EFT---F-SL-D--------RVF----------YE----------------
----D-S-TQAAVYE-FLALPIM-R--------------DF---D-LN---------LIVSCYT--------
-----------------MQT---GAGKTYS--------M---------------------------------
-E---------------------------------------G------P-----------------------
------GIQD---CDE----------------------------------H--N---KGLLPRVVHGM-F-E
---Q----I----------------------S-S------S--N-DI-------------------------
------------------------------------------AR-YT---V----KLSMVE--------I-Y
----MEKVRDL-----L--------------------------------D----------------------
------------------------------------------------LSK-AN-----IQ---IK----EN
--------------------------------------------------KTQ--G---ILLS------GV-
---TEASF----------------------------IVLY-----LLFASVEKNLYWDSVKDK-----R---
------------------------------------------------------------------------
-------V----K-T-------------------------------G-K-----------LILVDL------
---------------------AGSEKAD-K------------------------T-G---------------
-----------A-E----G-----------R--VLEEAKTINKSL-SALGN-----------VINAL-----
----T-------------------SG----------------------------------------------
-----PSSKGN--------HIP--Y-----RDSK----LTRILQ--------DA--LG-G----NS------
---RMALLCCCSPS----------------------T-------L-NASETL--------------------
-------------------------------------STLRFG-MRAKH--------I---------
>76618834/7-327
-ECSIK----------------VLCRF----RP----L-NQ-A---------------------------EI
L------------------------------------RG-----------D--KFI-P--I-F-QG---DD-
------S-----VVIG--------------------------------------------------------
---------------------GKP---Y-VF-D--------RVF----------PP----------------
----N-T-TQEQVYH-ACAMQIV-K--------------DVL-AG-YN---------GTIFAYG--------
------------------QT---SSGKTHT--------M---------------------------------
-E---------------------------------------G------K-----LH--------D-------
---------------P----------------------------------Q--L---MGIIPRIARDI-F-N
---H----I----------------------Y-S------M--D--E-------------------------
-------N----------------------------------LE-FH---I----KVSYFE--------I-Y
----LDKIRDL-----L--------------------------------D----V-----------------
----------------T----K-----T-------------------------N-----LS---VH----ED
--------------------------------------------------KNR--V---PFVK------GC-
---TERFV---SS----------------PEEILDVIDEG-----KSNRHVAVTNMNEHS--S-----R-SH
SIF--LINIK--Q--E-N--M-----------------------------------E-T-------E-----
---Q---K----L-S-------------------------------G-K-----------LYLVDL------
---------------------AGSEKVS-K------------------------T-G---------------
-----------A-E----G-----------A--VLDEAKNINKSL-SALGN-----------VISAL-----
----A-------------------EG-T--------------------------------------------
-----K----S--------YVP--Y-----RDSK----MTRILQ--------DS--LG-G----NC------
---RTTMFICCSPS----------------------S-------F-NDAETK--------------------
-------------------------------------STLMFG-QRAKT--------I---------
>81892770/7-327
-ECSIK----------------VLCRF----RP----L-NQ-A---------------------------EI
L------------------------------------RG-----------D--KFI-P--I-F-QG---DD-
------S-----VIIG--------------------------------------------------------
---------------------GKP---Y-VF-D--------RVF----------PP----------------
----N-T-TQEQVYH-ACAMQIV-K--------------DVL-AG-YN---------GTIFAYG--------
------------------QT---SSGKTHT--------M---------------------------------
-E---------------------------------------G------K-----LH--------D-------
---------------P----------------------------------Q--L---MGIIPRIARDI-F-N
---H----I----------------------Y-S------M--D--E-------------------------
-------N----------------------------------LE-FH---I----KVSYFE--------I-Y
----LDKIRDL-----L--------------------------------D----V-----------------
----------------T----K-----T-------------------------N-----LS---VH----ED
--------------------------------------------------KNR--V---PFVR------GC-
---TERFV---SS----------------PEEILDVIDEG-----KSNRHVAVTNMNEHS--S-----R-SH
SIF--LINIK--Q--E-N--I-----------------------------------E-T-------E-----
---Q---K----L-S-------------------------------G-K-----------LYLADL------
---------------------AGSEKVS-K------------------------T-G---------------
-----------A-E----G-----------A--VLDEAKNINKSL-SALGN-----------VISAL-----
----A-------------------EG-T--------------------------------------------
-----K----S--------YVP--Y-----RDSK----MTRILQ--------DS--LG-G----NC------
---RTTMFICCSPS----------------------S-------Y-NDAETK--------------------
-------------------------------------STLMFG-QRAKT--------I---------
>9297100/6-327
-ECSIK----------------VMCRF----RP----L-NE-A---------------------------EI
L------------------------------------RG-----------D--KFI-P--K-F-KG---EE-
------T-----VVIGQ-------------------------------------------------------
---------------------GKP---Y-VF-D--------RVL----------PP----------------
----N-T-TQEQVYN-ACAKQIV-K--------------DVL-EG-YN---------GTIFAYG--------
------------------QT---SSGKTHT--------M---------------------------------
-E---------------------------------------G------K-----LH--------D-------
---------------P----------------------------------Q--L---MGIIPRIAHDI-F-D
---H----I----------------------Y-S------M--D--E-------------------------
-------N----------------------------------LE-FH---I----KVSYFE--------I-Y
----LDKIRDL-----L--------------------------------D----V-----------------
----------------S----K-----T-------------------------N-----LA---VH----ED
--------------------------------------------------KNR--V---PYVK------GC-
---TERFV---SS----------------PEEVMDVIDEG-----KANRHVAVTNMNEHS--S-----R-SH
SIF--LINIK--Q--E-N--V-----------------------------------E-T-------E-----
---K---K----L-S-------------------------------G-K-----------LYLVDL------
---------------------AGSEKVS-K------------------------T-G---------------
-----------A-E----G-----------A--VLDEAKNINKSL-SALGN-----------VISAL-----
----A-------------------EG-T--------------------------------------------
-----K----T--------HVP--Y-----RDSK----MTRILQ--------DS--LG-G----NC------
---RTTIVICCSPS----------------------V-------F-NEAETK--------------------
-------------------------------------STLMFG-QRAKT--------I---------
>A0CAS8/1-321
-MSNIK----------------VFCRI----RP----L-NQ-K---------------------------ET
S------------------------------------------------------L-I--N-Y-NI---RD-
------QT----MQL---------------------------------------------------------
G--------------------EQK---F-TF-D--------KIL----------DS----------------
----N-A-NQQQVYD-EIGKPII-D--------------QIL-QG-FN---------ATLLMYG--------
------------------QT---SSGKTYT--------M---------------------------------
-I---------------------------------------G------D-----------------------
---------------Q----------------------------------Q--Q---PGIIKRTINDL-F-D
---A----I----------------------E-S------S--P--T-------------------------
-------E----------------------------------SE-FR---I----KISIVE--------I-Y
----KEKVKDL-----L--------------------------------D----I-----------------
----------------N----K-----Q-------------------------D-----LK---VR----EM
--------------------------------------------------ANQ--G---FYIQ------QV-
---TQLWV---SD----------------KDEIYNALQKG-----LVNRQVGYTNLNDMS--S-----R-SH
LLF--QMTVI--M--N-N--E-----------------------------------I-E-------G-----
---T---S----Y-T-------------------------------G-Q-----------LIMADL------
---------------------AGSENAS-K------------------------A-G---------------
-----------T-T----G-----------T--SLQEGAFINKSL-LTLSN-----------VINGL-----
----S-------------------E--K--------------------------------------------
-----Q----Q--------HVP--F-----RESN----LTKLLW--------NG--LS-K----NS------
---MTSLIITCSPC----------------------I-------T-NESETV--------------------
-------------------------------------STLRFG-VRAKM--------IKTQPKVNK-
>A0D164/2-322
-TTNIQ----------------VICRF----RP----P-IP-G---------------------------QV
E------------------------------------SQ------------------I--Y-F-AD---ER-
------S-----VLIE--------------------------------------------------------
---------------------NQQ---F-NF-D--------HIF----------HP----------------
------G-KQIDVFK-VAAEPVI-Q--------------GVL-EG-FN---------GTVVAYG--------
------------------QT---GSGKTHT--------M---------------------------------
-E---------------------------------------G------T-----TG----------------
--------------------------------------------------D--D---QGIIKRMVNTV-F-D
---Y----I----------------------E-A------S--P--D-------------------------
-------Y----------------------------------VE-YR---I----KISVTE--------L-Y
----MEKVRDL-----Q--------------------------------N----I-----------------
----------------K----K-----T-------------------------D-----LK---IR----ED
--------------------------------------------------KNH--S---TYIE------GV-
---TETSI---AD----------------QSEIYDILKMC-----NANRMIASTNMNEQS--S-----R-SH
MIF--LMTVQ--S--I-D--L-----------------------------------R-D-------Q-----
---S---A----K-T-------------------------------G-K-----------LFLVDL------
---------------------AGSEKVS-K------------------------T-G---------------
-----------A-E----G-----------K--ILDEAKGINKSL-SALGQ-----------VINAL-----
----T-------------------DG----------------------------------------------
-----S----Q--------HVP--Y-----RDSK----LTRILQ--------CS--FG-G----NS------
---RTTLIITCSPA----------------------Q-------F-NLQETL--------------------
-------------------------------------STLRFG-VRAKA--------IKNKPKINK-
>A0DBA0/35-368
-GQNIK----------------VVARL----RP----L-NA-L---------------------------EM
Q------------------------------------QG-----------G--ECC-V--S-Y-GE---KQ-
------IT----VTV--------------------------------------------------GSN----
D--------------------KQD---F-AF-D--------RIF----------GP----------------
----D-S-EQADVFD-EVGRPIL-D--------------SVM-NG-YN---------GTIFAYG--------
------------------QT---SSGKTFT--------M---------------------------------
-E---------------------------------------G------P--D--NP--------N-------
---------------E----------------------------------R--T---KGLIPRVMTEL-F-D
---V----V----------------------H-S------K--S--E-------------------------
-------E----------------------------------LI-YI---V----KVSFLE--------I-Y
----NEKIMDL-----L--------------------------------D----T-----------------
----------------N----K-----T-------------------------N-----LK---IK----ED
--------------------------------------------------RLR--G---IFVQ------NL-
---TEIKV---ES----------------PEEMKQVMMTG-----SNNRTIAATRMNERS--S-----R-SH
SLF--QIQVS--E--K-N--L-----------------------------------K-T-------D-----
---S---S----K-L-------------------------------S-K-----------LYFVDL------
---------------------AGSEKIS-K------------------------T-N---------------
-----------V-S----G-----------Q--QLEEAKNINKSL-TCLGM-----------VINAL-----
----T-------------------SD-K--------------------------------------------
-----K----E--------HIP--Y-----RDSK----LTRILS--------ES--LG-G----NA------
---KTTLVVACSMC----------------------S-------Y-NDKETI--------------------
-------------------------------------STLRFG-ARAKA--------IKNKPTINA-
>A0DSG7/2-322
-TTNIQ----------------VICRF----RP----S-IP-G---------------------------QL
E------------------------------------SQ------------------I--Y-F-AD---DK-
------S-----VLIE--------------------------------------------------------
---------------------NQQ---F-NF-D--------HIF----------HP----------------
------G-KQLEVFK-VAAEPVI-K--------------GVL-EG-FN---------GTVVAYG--------
------------------QT---GSGKTHT--------M---------------------------------
-E---------------------------------------G------S-----IG----------------
--------------------------------------------------E--E---QGIIKRMVNTV-F-D
---F----I----------------------E-A------S--P--D-------------------------
-------Y----------------------------------IE-YR---I----KISVAE--------L-Y
----MEKVRDL-----Q--------------------------------N----I-----------------
----------------K----K-----S-------------------------D-----LK---IR----ED
--------------------------------------------------KNH--S---TYID------GV-
---TETSI---AD----------------QSEIYEILKMC-----NSNRMIASTNMNEQS--S-----R-SH
MIF--LMSVQ--S--I-D--Q-----------------------------------R-D-------Q-----
---S---A----K-V-------------------------------G-K-----------LFLVDL------
---------------------AGSEKVS-K------------------------T-G---------------
-----------A-E----G-----------K--ILDEAKGINKSL-SALGQ-----------VINAL-----
----T-------------------DG----------------------------------------------
-----S----Q--------HVP--Y-----RDSK----LTRILQ--------CS--FG-G----NS------
---RTTLIITCSPA----------------------Q-------F-NLQETL--------------------
-------------------------------------STLRFG-VRAKA--------IKNKPKINK-
>A0EHS5/37-364
-TSNIK----------------VFARF----RP----L-NK-M---------------------------EE
N------------------------------------NP-----------S--QDF-C--I-F-PD---IH-
------T-----VLL------------------------------------------------Q--------
P--------------------DVI---H-TF-D--------RVF----------PP----------------
----T-S-NQLTVYD-SVGRDAI-Q--------------DVL-NG-YN---------STIFAYG--------
------------------QT---GSGKTYT--------M---------------------------------
-F---------------------------------------G------E-----LR--------D-------
---------------S----------------------------------N--G---QGIIPRSIQEI-F-T
---Y----I----------------------N-Q------S--D--P-------------------------
-------E----------------------------------CE-FV---L----TCSMLE--------I-Y
----KETLFDL-----L--------------------------------S----L-----------------
----------------Q----R-----P-------------------------D-----LK---IK----ES
--------------------------------------------------ATK--G---IYVE------GL-
---TQLSL---QS----------------QDELLRIVELG-----EQTRKVAATRINQYS--S-----R-SH
TIF--MLEIK--Q--R----L-----------------------------------P-N-------E-----
---T---E----K-K-------------------------------G-K-----------LNLVDL------
---------------------AGSEKVG-K------------------------T-G---------------
-----------A-Q----G-----------E--ILEEAKKINLSL-SCLGN-----------VIHAL-----
----T-------------------TN----------------------------------------------
-----N----D--------HIP--Y-----RNSK----LTRILQ--------ES--LG-G----NY------
---KTSLIVTCSSH----------------------V-------T-SMDETI--------------------
-------------------------------------STLKFA-SRAKS--------IKNHYKMNV-
>A4IIQ8/9-329
-ECSIK----------------VLCRF----RP----L-NQ-S---------------------------EV
Q------------------------------------RG-----------D--KFL-P--I-F-QG---GD-
------T-----VIVG--------------------------------------------------------
---------------------GKP---Y-AF-D--------RVF----------PP----------------
----N-T-TQEQVYH-ACAMQIV-K--------------DVL-AG-YN---------GTIFAYG--------
------------------QT---ASGKTHT--------M---------------------------------
-E---------------------------------------G------K-----LH--------D-------
---------------P----------------------------------Q--L---MGIIPRIARDI-F-N
---H----I----------------------Y-A------M--D--E-------------------------
-------N----------------------------------LE-FH---I----KVSYFE--------I-Y
----LDKIRDL-----L--------------------------------D----V-----------------
----------------S----K-----T-------------------------N-----LS---VH----ED
--------------------------------------------------KNR--V---PFVK------GC-
---TERFV---SS----------------PEEILDVIDEG-----KSNRHVAVTNMNEHS--S-----R-SH
SIF--LINIK--Q--E-N--I-----------------------------------E-T-------E-----
---Q---K----L-S-------------------------------G-K-----------LYLVDL------
---------------------AGSEKVS-K------------------------T-G---------------
-----------A-E----G-----------S--VLDEAKNINKSL-SALGN-----------VISAL-----
----A-------------------EG-S--------------------------------------------
-----K----G--------YVP--Y-----RDSK----MTRILQ--------DS--LG-G----NC------
---RTTMFICCSPS----------------------S-------Y-NDAETK--------------------
-------------------------------------STLMFG-QRAKT--------I---------
>108872782/12-345
--ENVR----------------VVVRV----RP----M-DK-N---------------------------EI
E------------------------------------SG-----------S--QNI-I--K-S-DK---CN-
------RC----VTVY-------------------------------------------KPNA-NSSE----
P--------------------PKV---Y-YF-D--------NVF----------GE----------------
----E-S-TQIDLYI-DTARPIV-D--------------KVL-EG-YN---------GTILAYG--------
------------------QT---GTGKTYT--------M---------------------------------
-S---------------------------------------G------N-----PD--------S-------
---------------P----------------------------------Q--T---KGIIPNTFAHI-F-G
---H----I----------------------A-R------A--K--E-------------------------
-------N----------------------------------QK-FL---V----RVSYME--------I-Y
----NEEVRDL-----L--------------------------------G----K-----------------
----------------E----F-----NK------------------------S-----LE---VK----ER
--------------------------------------------------ADI--G---VFVK------DL-
---SGYVV---HN----------------ADDLDNIMKLG-----NKNRVVGATKMNSES--S-----R-SH
AIF--SITIE--S--S-E--T-----------------------DES---------G-K-------Q-----
---Y---V----K-M-------------------------------G-K-----------LQLVDL------
---------------------AGSERQS-K------------------------T-Q---------------
-----------S-S----G-----------L--RLKEATKINLSL-SVLGN-----------VISAL-----
----V-------------------DG-K--------------------------------------------
-----S----T--------HIP--Y-----RNSK----LTRLLQ--------DS--LG-G----NS------
---KTVMCASISPA----------------------D-------S-NYVETI--------------------
-------------------------------------STLRYA-CRAKS--------I---------
>108881663/3-333
--ENVK----------------VVVRC----RP----M-NK-R---------------------------EQ
S------------------------------------SG-----------C--KNI-T--Q-I-EN------
------ST----VNLD-------------------------------------------NPND--ASA----
P--------------------QKS---F-KF-D--------SAY----------GY----------------
----A-A-TTENIYS-EICYPLI-E--------------SVL-EG-YN---------ATIFAYG--------
------------------QT---GCGKSHT--------M---------------------------------
-Q---------------------------------------D------P-----NN----------------
---------------A----------------------------------N--N---IGIIPRSFEHV-F-E
---A----I----------------------A-V------A--S----------------------------
-------D----------------------------------VR-YL---V----LVSYLE--------I-Y
----NETIRDL-----L--------------------------------A----V-----------------
----------------N----S---GGSA------------------------N-----LA---IK----EV
--------------------------------------------------PGE--G---VTVQ------GL-
---SMHTV---HG----------------MKECIELLETG-----AKNRIVGATLMNIES--S-----R-SH
SIF--TISLE--Q--M-S--T-----------------------GSE---------Q-D-------A-----
---V---I----K-R-------------------------------G-K-----------LNLVDL------
---------------------AGSERQS-K------------------------T-G---------------
-----------A-T----G-----------D--RLKEATKINLSL-SALGN-----------VISAL-----
----V-------------------DG-K--------------------------------------------
-----T----K--------HVP--Y-----RDSK----LTRLLQ--------DS--LG-G----NT------
---KTLMIACISPA----------------------D-------F-NYDETL--------------------
-------------------------------------STLRYA-SRAKN--------I---------
>108883886/16-343
--ECVQ----------------VVVRC----RP----L-NN-K---------------------------EQ
A------------------------------------GN-----------F--QRV-V--D-V-FP---SR-
------GV----IEIL-------------------------------------------NCNE-TSRE----
N--------------------KKM---F-TY-D--------AVY----------DW----------------
----G-S-TQQQVYD-EVVRPLV-Y--------------SVL-EG-FN---------GCVFAYG--------
------------------QT---GTGKTHT--------M---------------------------------
-E---------------------------------------G------I-----KS--------D-------
---------------P----------------------------------E--Q---RGIIPRAFEQI-W-A
---H----I----------------------N-R------S--Q----------------------------
-------N----------------------------------MN-FL---V----AVSYLE--------I-Y
----MEELRDL-----L--------------------------------K----P-----------------
----------------N----S-----TT------------------------P-----LE---LR----ER
---------------------------------------------------DG--G---IVVP------NL-
---HSVLC---KS----------------VEDMIHVMYMG-----NKNRTVGFTNMNEHS--S-----R-SH
AIF--LIKIE--M--C-E--V-----------------------------------G-S-------T-----
---L---V----K-V-------------------------------G-K-----------LNLIDL------
---------------------AGSERQS-K------------------------T-G---------------
-----------A-T----A-----------E--RLKEASKINRAL-SSLGN-----------VISAL-----
----A-------------------EK----------------------------------------------
-----S----P--------HIP--Y-----RDSK----LTRLLQ--------DS--LG-G----NS------
---KTIMIANIGPS----------------------E-------F-NYNETL--------------------
-------------------------------------TTLRYA-NRAKT--------I---------
>114681460/18-340
--------------------------------P----M-NG-K---------------------------EK
A------------------------------------AS-----------Y--DKV-V--D-V-DV---KL-
------GQ----VSVK-------------------------------------------NPKG-TAHE----
M--------------------PKT---F-TF-D--------AVY----------DW----------------
----N-A-KQFELYD-ETFRPLV-D--------------SVL-QG-FN---------GTIFAYG--------
------------------QT---GTGKTYT--------M---------------------------------
-E---------------------------------------G------I-----RG--------D-------
---------------P----------------------------------E--K---RGVIPNSFDHI-F-T
---H----I----------------------S-R------S--Q----------------------------
-------N----------------------------------QQ-YL---V----RASYLE--------I-Y
----QEEIRDL-----L--------------------------------S----K-----------------
----------------D----Q-----TK------------------------R-----LE---LK----ER
--------------------------------------------------PDT--G---VYVK------DL-
---SSFVT---KS----------------VKEIEHVMNVG-----NQNRSVGATNMNEHS--S-----R-SH
AIF--VITIE--C--S-E--V-----------------------GLD---------G-E-------N-----
---H---I----R-V-------------------------------G-K-----------LNLVDL------
---------------------AGSERQA-K------------------------T-G---------------
-----------A-Q----G-----------E--RLKEATKINLSL-SALGN-----------VISAL-----
----V-------------------DG-K--------------------------------------------
-----S----T--------HIP--Y-----RDSK----LTRLLQ--------DS--LG-G----NA------
---KTVMVANVGPA----------------------S-------Y-NVEETL--------------------
-------------------------------------TTLRYA-NRAKN--------I---------
>1169693/9-353
--ESVK----------------VVVRC----RP----L-NG-K---------------------------EK
A------------------------------------DG-----------R--SRI-V--D-M-DV---DA-
------GQ----VKVR-------------------------------------------NPKA-DASE----
P--------------------PKA---F-TF-D--------QVY----------DW----------------
----N-C-QQRDVFD-ITARPLI-D--------------SCI-EG-YN---------GTIFAYG--------
------------------QT---GTGKSHT--------M---------------------------------
-E---------------------------------------G------K-----DE--------P-------
---------------P----------------------------------E--L---RGLIPNTFRYV-F-E
---I----I----------------------A-R------D--S--G-------------------------
-------T----------------------------------KE-FL---V----RSSYLE--------I-Y
----NEEVRDL-----L--------------------------------G----K-----------------
----------------D----H-----SK------------------------K-----ME---LK----ES
--------------------------------------------------PDR--G---VYVK------DL-
---SQFVC---KN----------------YEEMNKVLLAG-----KDNRQVGATLMNQDS--S-----R-SH
SIF--TITIE--C--I-E--KLESAAAQKPGA------------KKD---------D-S-------N-----
---H---V----R-V-------------------------------G-K-----------LNLVDL------
---------------------AGSERQD-K------------------------T-G---------------
-----------A-T----G-----------D--RLKEGIKINLSL-TALGN-----------VISAL-----
----V-------------------DG-K--------------------------------------------
-----S----G--------HIP--Y-----RDSK----LTRLLQ--------DS--LG-G----NT------
---KTVMVANIGPA----------------------D-------W-NYDETM--------------------
-------------------------------------STLRYA-NRAKN--------I---------
>1170652/7-339
--ETVK----------------VVVRC----RP----M-NS-K---------------------------EI
S------------------------------------QG-----------H--KRI-V--E-M-DN---KR-
------GL----VEVT-------------------------------------------NPKG-PPGE----
P--------------------NKS---F-TF-D--------TVY----------DW----------------
----N-S-KQIDLYD-ETFRSLV-E--------------SVL-QG-FN---------GTIFAYG--------
------------------QT---GTGKTFT--------M---------------------------------
-E---------------------------------------G------V-----RS--------N-------
---------------P----------------------------------E--L---RGVIPNSFEHI-F-T
---H----I----------------------A-R------T--Q----------------------------
-------N----------------------------------QQ-FL---V----RASYLE--------I-Y
----QEEIRDL-----L--------------------------------A----K-----------------
----------------D----Q-----KK------------------------R-----LD---LK----ER
--------------------------------------------------PDT--G---VYVK------DL-
---SSFVT---KS----------------VKEIEHVMTVG-----NNNRSVGSTNMNEHS--S-----R-SH
AIF--IITIE--C--S-E--L-----------------------GVD---------G-E-------N-----
---H---I----R-V-------------------------------G-K-----------LNLVDL------
---------------------AGSERQA-K------------------------T-G---------------
-----------A-T----G-----------D--RLKEATKINLSL-SALGN-----------VISAL-----
----V-------------------DG-K--------------------------------------------
-----S----S--------HIP--Y-----RDSK----LTRLLQ--------DS--LG-G----NA------
---KTVMVANMGPA----------------------S-------Y-NFDETI--------------------
-------------------------------------TTLRYA-NRAKN--------I---------
>1170653/9-335
--DNVR----------------VVVRC----RP----L-NS-K---------------------------ET
G------------------------------------QG-----------F--KSV-V--K-M-DE---MR-
------GT----VQVT-------------------------------------------NPNA-PSGE----
P--------------------PKS---F-TF-D--------TVF----------AP----------------
----G-A-KQTDVYN-QTARPIV-D--------------AII-EG-YN---------GTIFAYG--------
------------------QT---GTGKTFT--------M---------------------------------
-E---------------------------------------G------V-----RS--------Q-------
---------------P----------------------------------E--L---RGIIPNSFAHI-F-G
---H----I----------------------A-K------E--Q--E-------------------------
-------N----------------------------------VR-FL---V----RVSYLE--------I-Y
----NEEVKDL-----L--------------------------------G----K-----------------
----------------D----Q-----QH------------------------R-----LE---VK----ER
--------------------------------------------------PDV--G---VYVK------DL-
---SAFVV---NN----------------ADDMDRIMTLG-----NKNRSVGATNMNESS--S-----R-SH
AIF--TITLE--R--S-D--M-----------------------GLD---------K-E-------Q-----
---H---V----R-V-------------------------------G-K-----------LHMVDL------
---------------------AGSERQT-K------------------------T-G---------------
-----------A-T----G-----------Q--RLKEATKINLSL-STLGN-----------VISSL-----
----V-------------------DG-K--------------------------------------------
-----S----T--------HIP--Y-----RNSK----LTRLLQ--------DS--LG-G----NA------
---KTVMCANIGPA----------------------E-------Y-NYDETI--------------------
-------------------------------------STLRY-------------------------
>119364607/18-344
--ECVQ----------------VVVRC----RP----M-SN-R---------------------------ER
S------------------------------------ER-----------S--PEV-V--N-V-YP---NR-
------GV----VELQ-------------------------------------------NVVD-GNKE----
Q--------------------RKV---F-TY-D--------AAY----------DA----------------
----S-A-TQTTLYH-EVVFPLV-S--------------SVL-EG-FN---------GCIFAYG--------
------------------QT---GTGKTFT--------M---------------------------------
-E---------------------------------------G------V-----RG--------N-------
---------------D----------------------------------E--L---MGIIPRTFEQI-W-L
---H----I----------------------N-R------T--E----------------------------
-------N----------------------------------FQ-FL---V----DVSYLE--------I-Y
----MEELRDL-----L--------------------------------K----P-----------------
----------------N----S------K------------------------H-----LE---VR----ER
---------------------------------------------------GS--G---VYVP------NL-
---HAINC---KS----------------VEDMIKVMQVG-----NKNRTVGFTNMNEHS--S-----R-SH
AIF--MIKIE--M--C-D--T-----------------------------------E-T-------N-----
---T---I----K-V-------------------------------G-K-----------LNLIDL------
---------------------AGSERQS-K------------------------T-G---------------
-----------A-S----A-----------E--RLKEASKINLAL-SSLGN-----------VISAL-----
----A-------------------ES----------------------------------------------
-----S----P--------HVP--Y-----RDSK----LTRLLQ--------DS--LG-G----NS------
---KTIMIANIGPS----------------------N-------Y-NYNETL--------------------
-------------------------------------TTLRYA-SRAKS--------I---------
>123396914/7-330
--ENIK----------------VVVRC----RP----L-SK-G---------------------------EQ
E------------------------------------KG-----------Y--FSI-V--K-V-LP---SA-
------GQ----VQLY-------------------------------------------RNQE---DN----
N--------------------PKT---F-QF-N--------SAY----------PP----------------
----D-V-TQQFIYD-DCARPIV-D--------------AVL-EG-FN---------GTIFAYG--------
------------------QT---GTGKTYT--------M---------------------------------
-E---------------------------------------G------D-----IS--------S-------
---------------E----------------------------------E--D---KGITLHAFDHI-F-A
---Y----I----------------------S-S------V--K----------------------------
-------D----------------------------------RE-FL---V----RASYLQ--------I-Y
----MENVFDL-----L--------------------------------G----------------------
----------------D----P-----SK------------------------K-----LH---VR----NI
---------------------------------------------------DN--D---VAVV------GL-
---STHIV---KS----------------PQEIMDVLVAG-----RKNRVVAATSMNSGS--S-----R-SH
SVF--SIIIE--Q--H-S--E-------------------------------------D-------R-----
---G---T----R-M-------------------------------G-K-----------LHLVDL------
---------------------AGSERLS-K------------------------T-E---------------
-----------A-S----G-----------L--TAKQGAKINQSL-LELGN-----------VISAL-----
----V-------------------TN-K--------------------------------------------
----------T--------HIS--Y-----RNSK----LTQILQ--------DS--LG-G----NS------
---KTCMCATIGPS----------------------S-------Y-SYEETN--------------------
-------------------------------------STLLYA-TRARD--------I---------
>123455652/5-328
--ENIK----------------VVVRC----RP----I-SK-K---------------------------EV
D------------------------------------KG-----------F--KPI-V--K-I-DN---TN-
------NM----VALT-------------------------------------------HGDD---DP----
D--------------------PKS---F-TF-N--------SAY----------AW----------------
----D-C-TQQDIYD-DAGRPIV-Q--------------AVL-DG-YN---------GTILAYG--------
------------------QT---GTGKTYT--------M---------------------------------
-E---------------------------------------G------V-----VD--------N-------
---------------E----------------------------------E--H---KGVILHAFDHI-F-A
---H----I----------------------A-K------V--K----------------------------
-------D----------------------------------RE-FL---V----RASFLQ--------I-Y
----MEDVFDL-----L--------------------------------G----------------------
----------------D----P-----KK------------------------K-----LH---VR----SL
---------------------------------------------------EN--D---ICVV------GL-
---SSHIV---KT----------------PQEITELLMRG-----KDNRAVAATAMNAQS--S-----R-SH
SVF--TVVIE--Q--S-G--E-------------------------------------E-------C-----
---G---T----K-M-------------------------------G-K-----------LHLVDL------
---------------------AGSERLS-K------------------------T-E---------------
-----------A-T----G-----------Q--QAKEGAKINQSL-LSLGN-----------VISAL-----
----V-------------------AG-A--------------------------------------------
----------K--------HIA--Y-----RDSK----LTQLLQ--------DS--LG-G----NA------
---KTVMIATLGPA----------------------S-------Y-NYDETL--------------------
-------------------------------------STLLYA-TRARQ--------I---------
>123473438/10-337
--EAVK----------------VSVRL----RP----M-SQ-K---------------------------EI
D------------------------------------SG-----------F--SKV-V--E-I-DQ---KN-
------ST----VRIK-------------------------------------------NPQG---------
Q--------------------YIQ---F-SF-D--------FCF----------PE----------------
----D-V-SQEEVYN-ATAMPIV-N--------------GVL-EG-YN---------GTIFAYG--------
------------------QT---GTGKTFS--------M---------------------------------
-D---------------------------------------G------------KP--------T-------
---------------G----------------------------------E--L---RGIMPRAFDHI-F-E
---Y----I----------------------Q-A------N--S--A-------------------------
-------D----------------------------------TE-FL---V----TVTYVE--------I-Y
----NNELRDL-----L--------------------------------S----E-----------------
----------------K----S-----NE------------------------K-----LK---IR----ED
--------------------------------------------------PTH--G---VQIK------GV-
---AVHKV---KD----------------VEEIHALLNYG-----KKNRVVRKTQMNSES--S-----R-SH
SIF--TVTVE--T--L-K--Q------------------------ID---------G-Q-------D-----
---H---V----R-S-------------------------------A-R-----------LNLVDL------
---------------------AGSERVA-K------------------------T-G---------------
-----------A-E----G-----------V--GFTEGVNINYEL-MILGN-----------CIAAL-----
----T-------------------SK-G--------------------------------------------
-----N----T--------HIP--Y-----RDSK----LTMLLR--------DS--LG-G----NA------
---RTMMIAALGPA----------------------D-------Y-NFSETM--------------------
-------------------------------------STLRYA-ERAKK--------I---------
>124001101/8-338
--ESVK----------------VAVRV----RP----M-NS-K---------------------------EK
N------------------------------------EK-----------Y--SNI-V--R-A-DK---RN-
------SS----IYVK-------------------------------------------NPQG---------
S--------------------ELQ---F-TY-D--------FVY----------PE----------------
----N-T-TQEEIYE-NTAAPIV-A--------------GVL-EG-FN---------GTIFAYG--------
------------------QT---GTGKTYT--------M---------------------------------
-D---------------------------------------G------I-----AD--------D-------
---------------K----------------------------------E--R---RGIVPRAFEHI-F-D
---F----A----------------------T-A------N--A--D-------------------------
-------T----------------------------------HK-IV---I----SVTYVE--------L-Y
----NEEIRDL-----L--------------------------------I----S-----------------
----------------S----K-----EKPV----------------------P-----LK---IH----ED
--------------------------------------------------PQK--G---FIIN------GV-
---KSRPA---NS----------------FEELCKIQRVG-----FKRRMTRKTNMNDDS--S-----R-SH
SVL--TLTIE--T--L-T--E------------------------IE---------G-S-------Q-----
---H---V----R-Q-------------------------------G-R-----------LNLVDL------
---------------------AGSERIE-K------------------------T-K---------------
-----------C-D----K-----------D--GVIEGISINYAL-MVLGN-----------CISAL-----
----T-------------------TK-G--------------------------------------------
-----T----L--------HIP--Y-----RDSS----LTKLLR--------DS--LG-G----NA------
---RTAMIANIGPA----------------------D-------F-NFNETV--------------------
-------------------------------------ATLRYA-ERAKK--------I---------
>125403/13-345
--DNVK----------------VVVRC----RP----L-NE-R---------------------------EK
S------------------------------------MC-----------Y--RQA-V--S-V-DE---MR-
------GT----ITVH-------------------------------------------KTDS--SNE----
P--------------------PKT---F-TF-D--------TVF----------GP----------------
----E-S-KQLDVYN-LTARPII-D--------------SVL-EG-YN---------GTIFAYG--------
------------------QT---GTGKTFT--------M---------------------------------
-E---------------------------------------G------V-----RA--------V-------
---------------P----------------------------------G--L---RGVIPNSFAHI-F-G
---H----I----------------------A-K------A--E--G-------------------------
-------D----------------------------------TR-FL---V----RVSYLE--------I-Y
----NEEVRDL-----L--------------------------------G----K-----------------
----------------D----Q-----TQ------------------------R-----LE---VK----ER
--------------------------------------------------PDV--G---VYIK------DL-
---SAYVV---NN----------------ADDMDRIMTLG-----HKNRSVGATNMNEHS--S-----R-SH
AIF--TITIE--C--S-E--K-----------------------GVD---------G-N-------M-----
---H---V----R-M-------------------------------G-K-----------LHLVDL------
---------------------AGSERQA-K------------------------T-G---------------
-----------A-T----G-----------Q--RLKEATKINLSL-STLGN-----------VISAL-----
----V-------------------DG-K--------------------------------------------
-----S----T--------HVP--Y-----RNSK----LTRLLQ--------DS--LG-G----NS------
---KTMMCANIGPA----------------------D-------Y-NYDETI--------------------
-------------------------------------STLRYA-NRAKN--------I---------
>13235654/13-345
--DNVK----------------VVVRC----RP----L-NE-R---------------------------ER
A------------------------------------MS-----------S--KMA-V--G-V-DE---IR-
------GT----ISVH-------------------------------------------KVDS--MNE----
P--------------------PKT---F-TF-D--------TVF----------GP----------------
----D-S-NQLDVYN-LTARPII-D--------------SVL-EG-YN---------GTIFAYG--------
------------------QT---GTGKTFT--------M---------------------------------
-E---------------------------------------G------V-----RT--------V-------
---------------P----------------------------------E--L---RGIIPNSFAHV-F-G
---H----I----------------------A-K------A--E--G-------------------------
-------D----------------------------------TR-FL---V----RVSYLE--------I-Y
----NEEVRDL-----L--------------------------------G----K-----------------
----------------D----Q-----NQ------------------------R-----LE---VK----ER
--------------------------------------------------PDV--G---VYIK------DL-
---SGYVV---NN----------------ADDMDRIMTLG-----HKNRSVGATNMNEHS--S-----R-SH
AIF--TITIE--C--S-E--K-----------------------GAD---------G-N-------I-----
---H---V----R-M-------------------------------G-K-----------LHLVDL------
---------------------AGSERQA-K------------------------T-G---------------
-----------A-T----G-----------Q--RLKEATKINLSL-STLGN-----------VISAL-----
----V-------------------DG-K--------------------------------------------
-----S----T--------HVP--Y-----RNSK----LTRLLQ--------DS--LG-G----NS------
---KTMMCANIGPA----------------------D-------Y-NYDETI--------------------
-------------------------------------STLRYA-NRAKN--------I---------
>145388828/1-330
----VK----------------VVVRC----RP----L-NN-R---------------------------EK
A------------------------------------MN-----------C--KIV-V--S-V-DS---TH-
------CQ----CFIK-------------------------------------------KPGD--TEE----
P--------------------PKQ---F-TF-D--------GTY----------YI----------------
----N-H-STEEVYN-EIAYPLV-E--------------GVT-EG-YN---------GTIFAYG--------
------------------QT---GSGKSFT--------M---------------------------------
-Q---------------------------------------G------V-----PD--------P-------
---------------P----------------------------------S--Q---RGIIPRAFEHI-F-E
---T----I----------------------Q-C------A--E----------------------------
-------N----------------------------------TK-FL---V----RASYLE--------I-Y
----KEEIRDL-----L--------------------------------G----K-----------------
----------------D----I-----KQ------------------------K-----ME---LK----EH
--------------------------------------------------PER--G---VYVR------DL-
---TMQTV---HS----------------VGECERVMDLG-----WRNRSVGYTLMNKDS--S-----R-SH
SIF--TIHLE--I--C-S--I-----------------------DTA---------G-D-------E-----
---H---L----R-A-------------------------------G-K-----------LNLVDL------
---------------------AGSERQS-K------------------------T-G---------------
-----------A-T----G-----------D--RLQEATKINLSL-SALGN-----------VISAL-----
----V-------------------DG-R--------------------------------------------
-----S----K--------YIP--Y-----RDSK----LTRLLQ--------DS--LG-G----NT------
---RTLMVACLSPA----------------------D-------N-NYEESI--------------------
-------------------------------------STLRYA-NRAKS--------I---------
>145566785/9-363
--EALK----------------VVARC----RP----L-SR-K---------------------------EE
A------------------------------------AG-----------H--EQI-L--T-M-DV---KL-
------GQ----VTLR-------------------------------------------NPRA-ALGE----
L--------------------PKT---F-TF-D--------AVY----------DA----------------
----S-S-KQADLYD-ETVRPLV-D--------------SVL-QG-FN---------GTVFAYG--------
------------------QT---GTGKTYT--------M---------------------------------
-Q---------------------------------------G------T-----WV--------E-------
---------------P----------------------------------E--Q---RGVIPNAFEHI-F-T
---H----I----------------------S-R------S--Q----------------------------
-------N----------------------------------QQ-YL---V----RASYLE--------I-Y
----QEEIRDL-----V--------------------------------S----K-----------------
----------------E----P-----GK------------------------R-----LE---LK----EN
--------------------------------------------------PET--G---VYIK------DL-
---SSFVT---KN----------------VKEIEHVMNLG-----NQTRAVGSTHMNEVS--S-----R-SH
AIF--VITVE--C--S-E--R-----------------------GSD---------G-Q-------D-----
---H---I----R-V-------------------------------G-K-----------LNLVDL------
---------------------AGSERQN-K------------------------A-GPNTTGGTATQPTGGG
GGGGG----GGG-G----G-----------E--RPKEASKINLSL-SALGN-----------VIAAL-----
----S-------------------GN-R--------------------------------------------
-----S----T--------HIP--Y-----RDSK----LTRLLQ--------DS--LG-G----NA------
---KTIMVATLGPA----------------------S-------H-SYDESL--------------------
-------------------------------------STLRFA-NRAKN--------I---------
>149638210/38-370
--DNVK----------------VVVRC----RP----F-NE-R---------------------------EK
A------------------------------------MC-----------Y--KLS-V--S-V-DE---MR-
------GT----ITVN-------------------------------------------KTDS--ANE----
P--------------------PKT---F-TF-D--------TVF----------GP----------------
----E-S-KQLDVYN-LTARPII-D--------------SVL-EG-YN---------GTIFAYG--------
------------------QT---GTGKTFT--------M---------------------------------
-E---------------------------------------G------V-----RA--------V-------
---------------P----------------------------------E--L---RGIIPNSFAHI-F-G
---H----I----------------------A-K------A--E--G-------------------------
-------D----------------------------------TR-FL---V----RVSYLE--------I-Y
----NEEVRDL-----L--------------------------------G----K-----------------
----------------D----Q-----TQ------------------------R-----LE---VK----ER
--------------------------------------------------PDV--G---VYIK------DL-
---SAYVV---NN----------------ADDMDRIMTLG-----HKNRSVGATNMNEHS--S-----R-SH
AIF--TITIE--C--S-E--K-----------------------GVD---------G-N-------M-----
---H---V----R-M-------------------------------G-K-----------LHLVDL------
---------------------AGSERQA-K------------------------T-G---------------
-----------A-T----G-----------Q--RLKEATKINLSL-STLGN-----------VISAL-----
----V-------------------DG-K--------------------------------------------
-----S----T--------HVP--Y-----RNSK----LTRLLQ--------DS--LG-G----NS------
---KTMMCANIGPA----------------------D-------Y-NYDETI--------------------
-------------------------------------STLRYA-NRAKN--------I---------
>149727714/9-364
--EALK----------------VVARC----RP----L-SR-K---------------------------EE
A------------------------------------AG-----------H--EQI-L--T-M-DV---KL-
------GQ----VTLQ-------------------------------------------NPRA-APGE----
L--------------------PKT---F-TF-D--------AVY----------DA----------------
----S-S-KQADLYD-ETVRPLV-D--------------SVL-QG-FN---------GTVFAYG--------
------------------QT---GTGKTYT--------M---------------------------------
-Q---------------------------------------G------T-----WV--------E-------
---------------P----------------------------------E--Q---RGVIPNAFEHI-F-T
---H----I----------------------S-R------S--Q----------------------------
-------N----------------------------------QQ-YL---V----RASYLE--------I-Y
----QEEIRDL-----L--------------------------------S----K-----------------
----------------E----P-----GK------------------------R-----LE---LK----EN
--------------------------------------------------PET--G---VYIK------DL-
---SSFVT---KN----------------VKEIEHVMNLG-----NQTRAVGSTHMNEVS--S-----R-SH
AIF--VITVE--C--S-E--R-----------------------GLD---------G-Q-------D-----
---H---I----R-V-------------------------------G-K-----------LNLVDL------
---------------------AGSERQN-K------------------------A-GPNTAGGAATQSTG-S
GGGGG--SGGGG-G----G-----------E--RPKEASKINLSL-SALGN-----------VIAAL-----
----A-------------------GN-R--------------------------------------------
-----S----T--------HIP--Y-----RDSK----LTRLLQ--------DS--LG-G----NA------
---KTIMVATLGPA----------------------S-------H-SYDESL--------------------
-------------------------------------STLRFA-NRAKN--------I---------
>149733181/18-340
--------------------------------P----M-NG-K---------------------------EK
A------------------------------------AS-----------Y--DKV-V--D-V-DV---KL-
------GQ----VSVK-------------------------------------------NPKG-VAHE----
M--------------------PKT---F-TF-D--------AVY----------DW----------------
----N-A-KQFELYD-ETFRPLV-D--------------SVL-QG-FN---------GTIFAYG--------
------------------QT---GTGKTYT--------M---------------------------------
-E---------------------------------------G------V-----RG--------D-------
---------------P----------------------------------E--K---RGVIPNSFDHI-F-T
---H----I----------------------S-R------S--Q----------------------------
-------N----------------------------------QQ-YL---V----RASYLE--------I-Y
----QEEIRDL-----L--------------------------------S----K-----------------
----------------D----Q-----TK------------------------R-----LE---LK----ER
--------------------------------------------------PDT--G---VYVK------DL-
---SSFVT---KS----------------VKEIEHVMNVG-----NQNRSVGATNMNEHS--S-----R-SH
AIF--VITIE--C--S-E--V-----------------------GLD---------G-E-------N-----
---H---I----R-V-------------------------------G-K-----------LNLVDL------
---------------------AGSERQA-K------------------------T-G---------------
-----------A-Q----G-----------E--RLKEATKINLSL-SALGN-----------VISAL-----
----V-------------------DG-K--------------------------------------------
-----S----T--------HIP--Y-----RDSK----LTRLLQ--------DS--LG-G----NA------
---KTVMVANVGPA----------------------S-------Y-NVEETL--------------------
-------------------------------------TTLRYA-NRAKN--------I---------
>153945806/15-341
-------------------------RC----RP----M-NE-K---------------------------ER
V------------------------------------AN-----------F--NRV-V--S-V-DV---KL-
------GQ----VAVC-------------------------------------------NPRGASSHE----
H--------------------PKV---F-TF-D--------SVY----------DW----------------
----N-S-KQMELYD-ETFRPLV-D--------------SVL-FG-FN---------GTIFAYG--------
------------------QT---GTGKTYT--------M---------------------------------
-E---------------------------------------G------V-----RN--------D-------
---------------P----------------------------------E--R---RGVIPNSFEHI-F-T
---H----I----------------------S-C------S--Q----------------------------
-------N----------------------------------QQ-YL---V----RASYLE--------I-Y
----QEEIRDL-----L--------------------------------S----K-----------------
----------------D----Q-----AR------------------------R-----LE---LK----ER
--------------------------------------------------PDT--G---VYVK------DL-
---SSFVT---KS----------------VREIEHVMNVG-----NQNRSVGATNMNEHS--S-----R-SH
AIF--VITIE--C--S-E--L-----------------------GPD---------G-E-------N-----
---H---I----R-V-------------------------------G-K-----------LNLVDL------
---------------------AGSERQT-K------------------------T-G---------------
-----------A-Q----G-----------E--RLKEATKINLSL-SALGN-----------VISAL-----
----V-------------------DG-R--------------------------------------------
-----S----T--------HIP--Y-----RDSK----LTRLLQ--------DS--LG-G----NA------
---RTVMVANIGPA----------------------S-------Y-NVEETL--------------------
-------------------------------------TTLRYA-NRAKN--------I---------
>154413434/9-335
--EAVK----------------VSVRL----RP----M-SE-K---------------------------EI
N------------------------------------AG-----------F--KKI-V--E-I-DK---KT-
------AT----VKIQ-------------------------------------------NPQN---------
Q--------------------TIT---F-TF-D--------YGF----------PE----------------
----D-C-TQEEVYE-ATAAPIV-S--------------GVL-EG-FN---------GTIFAYG--------
------------------QT---GTGKTYS--------M---------------------------------
-D---------------------------------------G------------KT--------H-------
---------------G----------------------------------E--H---RGIMPRAFDHI-F-E
---Y----I----------------------Q-A------N--Q--D-------------------------
-------S----------------------------------HE-FL---V----TVTYVE--------I-Y
----NNELRDL-----L--------------------------------A----E-----------------
----------------N----H-----EQ------------------------P-----LK---IR----ED
--------------------------------------------------AQK--N---VYIK------GV-
---CTHKV---KS----------------VDELHALLAYG-----KKNRVVRKTNMNSES--S-----R-SH
SIL--SLVIE--T--L-T--K------------------------ID---------G-Q-------D-----
---H---V----R-S-------------------------------A-R-----------LNMVDL------
---------------------AGSERAA-K------------------------T-G---------------
-----------A-E----G-----------V--GFTEGVNINYEL-MILGN-----------CIAAL-----
----T-------------------SK-G--------------------------------------------
----------S--------HIP--Y-----RDSK----LTMLLK--------DS--LG-G----NA------
---RTMMIAALGPA----------------------D-------Y-NFSETM--------------------
-------------------------------------STLRYA-ERAKK--------I---------
>158289936/17-344
--ECVQ----------------VVVRC----RP----L-NN-K---------------------------EL
T------------------------------------GN-----------F--QKV-V--D-V-FP---SR-
------GV----IEIL-------------------------------------------NCNE-ASRE----
N--------------------KKM---F-TY-D--------AVY----------DC----------------
----L-S-TQQTIYD-EVVRPLV-S--------------SVM-EG-FN---------GCVFAYG--------
------------------QT---GTGKTHT--------M---------------------------------
-E---------------------------------------G------I-----KN--------D-------
---------------P----------------------------------E--Q---KGIIPRAFEQV-W-A
---H----I----------------------N-R------A--Q----------------------------
-------N----------------------------------MN-FL---V----AVSYLE--------I-Y
----MEELRDL-----L--------------------------------K----P-----------------
----------------N----S-----TS------------------------S-----LE---LR----ER
---------------------------------------------------DG--G---IVVP------NL-
---HSVLC---KS----------------VEDMLHVMHQG-----NKNRTVGFTNMNEHS--S-----R-SH
AIF--LIKIE--M--C-E--A-----------------------------------G-S-------T-----
---L---V----K-V-------------------------------G-K-----------LNLIDL------
---------------------AGSERQS-K------------------------T-G---------------
-----------A-T----A-----------E--RLKEASKINRAL-SSLGN-----------VISAL-----
----A-------------------EK----------------------------------------------
-----S----P--------HVP--Y-----RDSK----LTRLLQ--------DS--LG-G----NS------
---KTIMIANIGPS----------------------E-------F-NYNETL--------------------
-------------------------------------TTLRYA-HRAKT--------I---------
>158290992/11-344
--ENVR----------------VVVRV----RP----M-DK-S---------------------------EL
D------------------------------------VG-----------S--QNV-I--K-V-DK---SN-
------RS----ITVV-------------------------------------------KPNA-NSSE----
P--------------------PKV---Y-YF-D--------NVF----------GE----------------
----D-S-TQIDLYV-DTARPIV-D--------------KVL-EG-YN---------GTILAYG--------
------------------QT---GTGKTYT--------M---------------------------------
-S---------------------------------------G------S-----AD--------S-------
---------------P----------------------------------Q--T---KGIIPNTFAHI-F-G
---H----I----------------------A-R------G--K--E-------------------------
-------N----------------------------------QK-FL---V----RVSYME--------I-Y
----NEEVRDL-----L--------------------------------G----K-----------------
----------------E----L-----NK------------------------S-----LE---VK----ER
--------------------------------------------------ADI--G---VFVK------DL-
---SGYVV---HN----------------ADDLDNIMKLG-----NKNRVVGATKMNSES--S-----R-SH
AIF--SITVE--S--S-E--T-----------------------DEA---------G-R-------Q-----
---Y---V----R-M-------------------------------G-K-----------LQLVDL------
---------------------AGSERQS-K------------------------T-Q---------------
-----------S-S----G-----------L--RLKEATKINLSL-SVLGN-----------VISAL-----
----V-------------------DG-K--------------------------------------------
-----S----T--------HIP--Y-----RNSK----LTRLLQ--------DS--LG-G----NS------
---KTVMCASISPA----------------------D-------S-NYVETI--------------------
-------------------------------------STLRYA-CRAKS--------I---------
>160707937/18-340
--------------------------------P----M-NG-K---------------------------EK
A------------------------------------AS-----------Y--DKV-V--D-V-DV---KL-
------GQ----VSVK-------------------------------------------NPKG-VAHE----
M--------------------PKT---F-TF-D--------AVY----------DW----------------
----N-A-KQFELYD-ETFRPLV-D--------------SVL-QG-FN---------GTIFAYG--------
------------------QT---GTGKTYT--------M---------------------------------
-E---------------------------------------G------V-----RG--------D-------
---------------P----------------------------------E--K---RGVIPNSFDHI-F-T
---H----I----------------------S-R------S--Q----------------------------
-------N----------------------------------QQ-YL---V----RASYLE--------I-Y
----QEEIRDL-----L--------------------------------S----K-----------------
----------------D----Q-----TK------------------------R-----LE---LK----ER
--------------------------------------------------PDT--G---VYVK------DL-
---SSFVT---KS----------------VKEIEHVMNVG-----NQNRSVGATNMNEHS--S-----R-SH
AIF--VITIE--C--S-E--V-----------------------GLD---------G-E-------N-----
---H---I----R-V-------------------------------G-K-----------LNLVDL------
---------------------AGSERQA-K------------------------T-G---------------
-----------A-Q----G-----------E--RLKEATKINLSL-SALGN-----------VISAL-----
----V-------------------DG-K--------------------------------------------
-----S----T--------HIP--Y-----RDSK----LTRLLQ--------DS--LG-G----NA------
---KTVMVANVGPA----------------------S-------Y-NVEETL--------------------
-------------------------------------TTLRYA-NRAKN--------I---------
>170784807/4-335
--EAVK----------------VVVRC----RP----M-NQ-R---------------------------ER
E------------------------------------LR-----------C--QPV-V--T-V-DC---AR-
------AQ----CCIQ-------------------------------------------NPGA--ADE----
P--------------------PKQ---F-TF-D--------GAY----------HV----------------
----D-H-VTEQIYN-EIAYPLV-E--------------GVT-EG-YN---------GTIFAYG--------
------------------QT---GSGKSFT--------M---------------------------------
-Q---------------------------------------G------L-----PD--------P-------
---------------P----------------------------------S--Q---RGIIPRAFEHV-F-E
---S----V----------------------Q-C------A--E----------------------------
-------N----------------------------------TK-FL---V----RASYLE--------I-Y
----NEDVRDL-----L--------------------------------G----A-----------------
----------------D----T-----KQ------------------------K-----LE---LK----EH
--------------------------------------------------PEK--G---VYVK------GL-
---SMHTV---HS----------------VAQCEHIMETG-----WKNRSVGYTLMNKDS--S-----R-SH
SIF--TISIE--M--S-A--V-----------------------DER---------G-K-------D-----
---H---L----R-A-------------------------------G-K-----------LNLVDL------
---------------------AGSERQS-K------------------------T-G---------------
-----------A-T----G-----------E--RLKEATKINLSL-SALGN-----------VISAL-----
----V-------------------DG-R--------------------------------------------
-----C----K--------HVP--Y-----RDSK----LTRLLQ--------DS--LG-G----NT------
---KTLMVACLSPA----------------------D-------N-NYDETL--------------------
-------------------------------------STLRYA-NRAKN--------I---------
>17556094/5-331
--EKVK----------------VVVRC----RP----I-ST-T---------------------------EK
L------------------------------------QG-----------H--KIA-V--T-C-ND---EE-
------KA----VNIK-------------------------------------------SL---SQED----
P--------------------PRT---F-YF-D--------AVF----------SP----------------
----N-T-DQMTVYN-VAARPIV-E--------------NVL-KG-YN---------GTIFAYG--------
------------------QT---GTGKTFT--------M---------------------------------
-A---------------------------------------G------D-----LE--------P-------
---------------V----------------------------------E--M---RGIIPNSFAHI-F-D
---H----I----------------------A-K------C--Q--H-------------------------
-------D----------------------------------TT-FL---V----RVSYLE--------I-Y
----NEEIRDL-----L--------------------------------S----K-----------------
----------------D----H-----NG------------------------N-----LE---IK----ER
--------------------------------------------------PDV--G---VYVR------NL-
---SNPTV---EN----------------ASKMQALMEFG-----SKNRKVGATAMNLES--S-----R-SH
AMF--TVTIE--S--C-R--N-----------------------GL--------------------------
-------V----T-Q-------------------------------G-K-----------LQLVDL------
---------------------AGSERQS-K------------------------T-G---------------
-----------A-Q----G-----------E--RLKEAAKINLSL-STLGN-----------VISSL-----
----V-------------------DG-K--------------------------------------------
-----S----T--------HIP--Y-----RNSK----LTRLLQ--------DS--LG-G----NS------
---KTVMIANVGPA----------------------T-------Y-NYDETL--------------------
-------------------------------------STLRYA-NRAKN--------I---------
>17647557/19-352
--ENVR----------------VVVRT----RP----M-DK-N---------------------------EL
S------------------------------------AG-----------A--LSA-I--S-V-DK---IN-
------RA----ITVM-------------------------------------------KPNA-TANE----
P--------------------PKT---Y-YF-D--------NVF----------DG----------------
----G-S-NQMDLYV-DTARPIV-D--------------KVL-EG-YN---------GTILAYG--------
------------------QT---GTGKTYT--------M---------------------------------
-S---------------------------------------G------N-----PD--------S-------
---------------P----------------------------------Q--T---KGIIPNAFAHI-F-G
---H----I----------------------A-K------A--K--E-------------------------
-------N----------------------------------QK-FL---V----RVSYME--------I-Y
----NEEVRDL-----L--------------------------------G----K-----------------
----------------D----V-----GK------------------------S-----LE---VK----ER
--------------------------------------------------PDI--G---VFVK------DL-
---SGYVV---HN----------------ADDLENIMRLG-----NKNRAVGATKMNQES--S-----R-SH
AIF--SITVE--R--S-E--L-----------------------GEG---------D-V-------Q-----
---H---V----R-M-------------------------------G-K-----------LQLVDL------
---------------------AGSERQS-K------------------------T-Q---------------
-----------A-S----G-----------Q--RLKEATKINLSL-SVLGN-----------VISAL-----
----V-------------------DG-K--------------------------------------------
-----S----T--------HIP--Y-----RNSK----LTRLLQ--------DS--LG-G----NS------
---KTVMCATISPA----------------------D-------S-NYMETI--------------------
-------------------------------------STLRYA-SRAKN--------I---------
>189533414/9-341
--ESVK----------------VVVRC----RP----L-NR-K---------------------------EE
S------------------------------------SG-----------Y--ENI-V--Q-M-DV---KL-
------GQ----VALR-------------------------------------------NAKA-GPGD----
L--------------------LKT---F-TF-D--------AVY----------DE----------------
----C-S-KQGDLYD-ETVRPLI-D--------------SVL-RG-FN---------GTIFAYG--------
------------------QT---GTGKTYT--------M---------------------------------
-Q---------------------------------------G------Q-----WL--------D-------
---------------A----------------------------------E--R---RGIIPNSFEHI-F-T
---H----I----------------------S-R------S--Q----------------------------
-------N----------------------------------QQ-YL---V----RASYLE--------I-Y
----QEEIRDL-----L--------------------------------T----K-----------------
----------------D----H-----SK------------------------K-----LE---LK----ES
--------------------------------------------------ADS--G---VYIK------DL-
---SSFVT---KN----------------VKEIEHVMNVG-----NQTRSVGFTNMNEHS--S-----R-SH
AIF--IITVE--C--S-Q--L-----------------------GPD---------G-Q-------N-----
---H---I----R-V-------------------------------G-K-----------LNLVDL------
---------------------AGSERQT-K------------------------T-G---------------
-----------V-Q----G-----------E--RLKEATKINLSL-SALGN-----------VISAL-----
----V-------------------DG-R--------------------------------------------
-----S----S--------HVP--Y-----RDSK----LTRLLQ--------DS--LG-G----NA------
---KTIMVATLGPA----------------------S-------Y-NYEETL--------------------
-------------------------------------TTLRYA-NRAKN--------I---------
>194207931/4-335
--EAVK----------------VVVRC----RP----M-NQ-R---------------------------ER
E------------------------------------LS-----------C--QPV-V--T-V-DA---AR-
------GQ----CFIQ-------------------------------------------NPGA--ADE----
P--------------------PKQ---F-TF-D--------GAY----------SM----------------
----D-H-FTEQIYN-EIAYPLV-E--------------GVT-EG-YN---------GTIFAYG--------
------------------QT---GSGKSFT--------M---------------------------------
-Q---------------------------------------G------L-----PD--------P-------
---------------P----------------------------------S--Q---RGVIPRAFEHI-F-E
---S----V----------------------Q-C------A--E----------------------------
-------N----------------------------------TK-FL---V----RASYLE--------I-Y
----NEDIRDL-----L--------------------------------G----A-----------------
----------------D----T-----KQ------------------------K-----LE---LK----EH
--------------------------------------------------PEK--G---VYVK------GL-
---SMHTV---HS----------------VAQCERIMETG-----WRNRSVGYTLMNKDS--S-----R-SH
SIF--TISIE--I--Y-A--V-----------------------DER---------G-K-------D-----
---H---L----R-A-------------------------------G-K-----------LNLVDL------
---------------------AGSERQS-K------------------------T-G---------------
-----------A-T----G-----------E--RLKEATKINLSL-SALGN-----------VISAL-----
----V-------------------DG-R--------------------------------------------
-----C----R--------HIP--Y-----RDSK----LTRLLQ--------DS--LG-G----NT------
---KTLMMACLSPA----------------------D-------N-NYDETL--------------------
-------------------------------------STLRYA-NRAKN--------I---------
>194219937/13-345
--DNVK----------------VVVRC----RP----L-NE-R---------------------------EK
S------------------------------------MC-----------Y--KQA-V--S-V-DE---MR-
------GT----ITVH-------------------------------------------KTDS--SNE----
P--------------------PKT---F-TF-D--------TVF----------GP----------------
----E-S-KQLDVYN-LTARPII-D--------------SVL-EG-YN---------GTIFAYG--------
------------------QT---GTGKTFT--------M---------------------------------
-E---------------------------------------G------V-----RA--------V-------
---------------P----------------------------------E--L---RGIIPNSFAHI-F-G
---H----I----------------------A-K------A--E--G-------------------------
-------D----------------------------------TR-FL---V----RVSYLE--------I-Y
----NEEVRDL-----L--------------------------------G----K-----------------
----------------D----Q-----TQ------------------------R-----LE---VK----ER
--------------------------------------------------PDV--G---VYIK------DL-
---SAYVV---NN----------------ADDMDRIMTLG-----HKNRSVGATNMNEHS--S-----R-SH
AIF--TITIE--C--S-E--K-----------------------GVD---------G-N-------M-----
---H---V----R-M-------------------------------G-K-----------LHLVDL------
---------------------AGSERQA-K------------------------T-G---------------
-----------A-T----G-----------Q--RLKEATKINLSL-STLGN-----------VISAL-----
----V-------------------DG-K--------------------------------------------
-----S----T--------HVP--Y-----RNSK----LTRLLQ--------DS--LG-G----NS------
---KTMMCANIGPA----------------------D-------Y-NYDETI--------------------
-------------------------------------STLRYA-NRAKN--------I---------
>229462962/13-345
--DNVK----------------VVVRC----RP----L-NE-R---------------------------EK
S------------------------------------MC-----------Y--KQA-V--S-V-DE---MR-
------GT----ITVH-------------------------------------------KTDS--SNE----
P--------------------PKT---F-TF-D--------TVF----------GP----------------
----E-S-KQLDVYN-LTARPII-D--------------SVL-EG-YN---------GTIFAYG--------
------------------QT---GTGKTFT--------M---------------------------------
-E---------------------------------------G------V-----RA--------I-------
---------------P----------------------------------E--L---RGIIPNSFAHI-F-G
---H----I----------------------A-K------A--E--G-------------------------
-------D----------------------------------TR-FL---V----RVSYLE--------I-Y
----NEEVRDL-----L--------------------------------G----K-----------------
----------------D----Q-----TQ------------------------R-----LE---VK----ER
--------------------------------------------------PDV--G---VYIK------DL-
---SAYVV---NN----------------ADDMDRIMTLG-----HKNRSVGATNMNEHS--S-----R-SH
AIF--TITIE--C--S-E--K-----------------------GID---------G-N-------M-----
---H---V----R-M-------------------------------G-K-----------LHLVDL------
---------------------AGSERQA-K------------------------T-G---------------
-----------A-T----G-----------Q--RLKEATKINLSL-STLGN-----------VISAL-----
----V-------------------DG-K--------------------------------------------
-----S----T--------HVP--Y-----RNSK----LTRLLQ--------DS--LG-G----NS------
---KTMMCANIGPA----------------------D-------Y-NYDETI--------------------
-------------------------------------STLRYA-NRAKN--------I---------
>23396634/4-335
--ESVK----------------VVVRC----RP----M-NK-R---------------------------ER
E------------------------------------LS-----------C--QSV-V--T-V-DS---AR-
------GQ----CFIQ-------------------------------------------NPGA--ADE----
P--------------------PKQ---F-TF-D--------GAY----------YI----------------
----E-H-FTEQIYN-EIAYPLV-E--------------GVT-EG-YN---------GTIFAYG--------
------------------QT---GSGKSFT--------M---------------------------------
-Q---------------------------------------G------L-----PD--------P-------
---------------P----------------------------------C--Q---RGIIPRAFEHV-F-E
---S----V----------------------Q-C------A--E----------------------------
-------N----------------------------------TK-FL---V----RASYLE--------I-Y
----NEDVHDL-----L--------------------------------G----A-----------------
----------------D----T-----KQ------------------------R-----LE---LK----EH
--------------------------------------------------PEK--G---VYVK------GL-
---SMHTV---HN----------------VAQCERVMETG-----WKNRAVGYTLMNKDS--S-----R-SH
SIF--TINIE--I--Y-A--V-----------------------DER---------G-K-------D-----
---H---L----R-A-------------------------------G-K-----------LNLVDL------
---------------------AGSERQS-K------------------------T-G---------------
-----------A-T----G-----------E--RLKEATKINLSL-SALGN-----------VISAL-----
----V-------------------DG-R--------------------------------------------
-----C----K--------HIP--Y-----RDSK----LTRLLQ--------DS--LG-G----NT------
---KTLMVACLSPA----------------------D-------N-NYDETL--------------------
-------------------------------------STLRYA-NRAKN--------I---------
>25144877/12-343
--ETVK----------------VIVRC----RP----L-SS-Q---------------------------EI
A------------------------------------NN-----------Y--SKI-V--H-M-RP---QR-
------GQ----IELK-------------------------------------------NPKE--QDE----
P--------------------SKD---F-TF-D--------AIY----------DE----------------
----N-S-TQSDLYE-ETFRDLV-D--------------SVL-NG-YN---------ATIFAYG--------
------------------QT---GTGKTHT--------M---------------------------------
-E---------------------------------------G------K-----SS--------D-------
---------------P----------------------------------E--Q---RGVIYKCIDHI-F-E
---H----M----------------------A-A------S--H----------------------------
-------N----------------------------------QE-YL---V----RASYLE--------I-Y
----QEELRDL-----L--------------------------------E----A-----------------
----------------E----S-----NK------------------------K-----LE---IK----ER
--------------------------------------------------PDG--G---VYVK------DL-
---TSKLT---RT----------------VGEIHEVMIRG-----NGHRSVGRTNMNEHS--S-----R-SH
AIF--IITVE--C--S-R--I-----------------------GED---------G-E-------S-----
---H---I----T-V-------------------------------G-R-----------LNLVDL------
---------------------AGSERQS-K------------------------T-G---------------
-----------A-T----G-----------E--RFKEATKINLSL-SALGN-----------VISAL-----
----V-------------------DA-K--------------------------------------------
-----S----A--------HIP--Y-----RDSK----LTRLLQ--------DS--LG-G----NS------
---KTVMVACIGPA----------------------S-------Y-NFEETL--------------------
-------------------------------------GTLRYA-NRAKN--------I---------
>3122327/18-340
--------------------------------P----M-NG-K---------------------------EK
A------------------------------------AS-----------Y--DKV-V--D-V-DV---KL-
------GQ----VSVK-------------------------------------------NPKG-TSHE----
M--------------------PKT---F-TF-D--------AVY----------DW----------------
----N-A-KQFELYD-ETFRPLV-D--------------SVL-QG-FN---------GTIFAYG--------
------------------QT---GTGKTYT--------M---------------------------------
-E---------------------------------------G------V-----RG--------D-------
---------------P----------------------------------E--K---RGVIPNSFDHI-F-T
---H----I----------------------S-R------S--Q----------------------------
-------N----------------------------------QQ-YL---V----RASYLE--------I-Y
----QEEIRDL-----L--------------------------------S----K-----------------
----------------D----Q-----TK------------------------R-----LE---LK----ER
--------------------------------------------------PDT--G---VYVK------DL-
---SSFVT---KS----------------VKEIEHVMNVG-----NQNRSVGATNMNEHS--S-----R-SH
AIF--VITIE--C--S-E--V-----------------------GLD---------G-E-------N-----
---H---I----R-V-------------------------------G-K-----------LNLVDL------
---------------------AGSERQA-K------------------------T-G---------------
-----------A-Q----G-----------E--RLKEATKINLSL-SALGN-----------VISAL-----
----V-------------------DG-K--------------------------------------------
-----S----T--------HIP--Y-----RDSK----LTRLLQ--------DS--LG-G----NA------
---KTVMVANVGPA----------------------S-------Y-NVEETL--------------------
-------------------------------------TTLRYA-NRAKN--------I---------
>34978376/4-335
--EAVK----------------VVVRC----RP----M-NQ-R---------------------------ER
E------------------------------------LR-----------C--QPV-V--T-V-DC---AR-
------AQ----CCIQ-------------------------------------------NPGA--ADE----
P--------------------PKQ---F-TF-D--------GAY----------HV----------------
----D-H-VTEQIYN-EIAYPLV-E--------------GVT-EG-YN---------GTIFAYG--------
------------------QT---GSGKSFT--------M---------------------------------
-Q---------------------------------------G------L-----PD--------P-------
---------------P----------------------------------S--Q---RGIIPRAFEHV-F-E
---S----V----------------------Q-C------A--E----------------------------
-------N----------------------------------TK-FL---V----RASYLE--------I-Y
----NEDVRDL-----L--------------------------------G----A-----------------
----------------D----T-----KQ------------------------K-----LE---LK----EH
--------------------------------------------------PEK--G---VYVK------GL-
---SMHTV---HS----------------VAQCEHIMETG-----WKNRSVGYTLMNKDS--S-----R-SH
SIF--TISIE--M--S-A--V-----------------------DER---------G-K-------D-----
---H---L----R-A-------------------------------G-K-----------LNLVDL------
---------------------AGSERQS-K------------------------T-G---------------
-----------A-T----G-----------E--RLKEATKINLSL-SALGN-----------VISAL-----
----V-------------------DG-R--------------------------------------------
-----C----K--------HVP--Y-----RDSK----LTRLLQ--------DS--LG-G----NT------
---KTLMVACLSPA----------------------D-------N-NYDETL--------------------
-------------------------------------STLRYA-NRAKN--------I---------
>3550684/16-340
--------------------------C----RP----M-NS-K---------------------------EL
A------------------------------------AG-----------Y--ERV-V--D-V-DV---KL-
------GQ----VSVK-------------------------------------------VHKG-ATNE----
L--------------------SKT---F-TF-V--------ATY----------DS----------------
----N-S-KQVELYV-ETFRPLV-D--------------SVL-LG-LN---------GTIFATG--------
------------------QT---GTGKTYT--------M---------------------------------
-E---------------------------------------G------V-----RG--------D-------
---------------P----------------------------------E--K---RGVIPNSFEHI-F-T
---H----I----------------------S-R------S--Q----------------------------
-------N----------------------------------QQ-YL---V----RASYLE--------I-Y
----QEEIRDL-----L--------------------------------S----K-----------------
----------------D----Q-----SK------------------------R-----LE---LK----ER
--------------------------------------------------PDI--G---VYVK------DL-
---SSFVT---KS----------------VKEIEHVMNVG-----NQNRSVGATNMNEHS--S-----R-SH
AIF--MITIE--C--S-Q--I-----------------------GLD---------G-E-------N-----
---H---I----R-V-------------------------------G-K-----------LNLVDL------
---------------------AGSERQT-K------------------------T-G---------------
-----------A-Q----G-----------E--RLKEATKINLSL-SALGN-----------VISAL-----
----V-------------------DG-R--------------------------------------------
-----S----T--------HIP--Y-----RDSK----LTRLLQ--------DS--LG-G----NA------
---KTVMVANIGPA----------------------S-------Y-NVEETL--------------------
-------------------------------------TTLRYS-NRAKN--------I---------
>3913949/9-367
--EALK----------------VVARC----RP----L-SR-K---------------------------EE
A------------------------------------AG-----------H--EQI-L--T-M-DV---KL-
------GQ----VTLR-------------------------------------------NPRA-APGE----
L--------------------PKT---F-TF-D--------AVY----------DA----------------
----S-S-KQADLYD-ETVRPLI-D--------------SVL-QG-FN---------GTVFAYG--------
------------------QT---GTGKTYT--------M---------------------------------
-Q---------------------------------------G------T-----WV--------E-------
---------------P----------------------------------E--L---RGVIPNAFEHI-F-T
---H----I----------------------S-R------S--Q----------------------------
-------N----------------------------------QQ-YL---V----RASYLE--------I-Y
----QEEIRDL-----L--------------------------------S----K-----------------
----------------E----P-----GK------------------------R-----LE---LK----EN
--------------------------------------------------PET--G---VYIK------DL-
---SSFVT---KN----------------VKEIEHVMNLG-----NQARAVGSTHMNEVS--S-----R-SH
AIF--VITVE--C--S-E--R-----------------------GSD---------G-Q-------D-----
---H---I----R-V-------------------------------G-K-----------LNLVDL------
---------------------AGSERQN-K------------------------A-GPNTPGGPATQSTAGG
GGGGGGTSGSGS-S----G-----------E--RPKEASKINLSL-SALGN-----------VIAAL-----
----A-------------------GN-R--------------------------------------------
-----S----T--------HIP--Y-----RDSK----LTRLLQ--------DS--LG-G----NA------
---KTIMVATLGPA----------------------S-------H-SYDESL--------------------
-------------------------------------STLRFA-NRAKN--------I---------
>3913957/9-365
--EALK----------------VVARC----RP----L-SR-K---------------------------EE
A------------------------------------AG-----------H--EQI-L--T-M-DV---KL-
------GQ----VTLR-------------------------------------------NPRA-APGE----
L--------------------PKT---F-TF-D--------AVY----------DA----------------
----S-S-KQADLYD-ETVRPLI-D--------------SVL-QG-FN---------GTVFAYG--------
------------------QT---GTGKTYT--------M---------------------------------
-Q---------------------------------------G------T-----WV--------E-------
---------------P----------------------------------E--L---RGVIPNAFEHI-F-T
---H----I----------------------S-R------S--Q----------------------------
-------N----------------------------------QQ-YL---V----RASYLE--------I-Y
----QEEIRDL-----L--------------------------------S----K-----------------
----------------E----P-----GK------------------------R-----LE---LK----EN
--------------------------------------------------PET--G---VYIK------DL-
---SSFVT---KN----------------VKEIEHVMNLG-----NQTRAVGSTHMNEVS--S-----R-SH
AIF--IITVE--C--S-E--R-----------------------GSD---------G-Q-------D-----
---H---I----R-V-------------------------------G-K-----------LNLVDL------
---------------------AGSERQN-K------------------------A-GPNTAGGAATPSSGGG
GGGGG--SGGGA-G----G-----------E--RPKEASKINLSL-SALGN-----------VIAAL-----
----A-------------------GN-R--------------------------------------------
-----S----T--------HIP--Y-----RDSK----LTRLLQ--------DS--LG-G----NA------
---KTIMVATLGPA----------------------S-------H-SYDESL--------------------
-------------------------------------STLRFA-NRAKN--------I---------
>3913958/18-340
--------------------------------P----M-NG-K---------------------------EK
A------------------------------------AS-----------Y--DKV-V--D-V-DV---KL-
------GQ----VSVK-------------------------------------------NPKG-TAHE----
M--------------------PKT---F-TF-D--------AVY----------DW----------------
----N-A-KQFELYD-ETFRPLV-D--------------SVL-QG-FN---------GTIFAYG--------
------------------QT---GTGKTYT--------M---------------------------------
-E---------------------------------------G------I-----RG--------D-------
---------------P----------------------------------E--K---RGVIPNSFDHI-F-T
---H----I----------------------S-R------S--Q----------------------------
-------N----------------------------------QQ-YL---V----RASYLE--------I-Y
----QEEIRDL-----L--------------------------------S----K-----------------
----------------D----Q-----TK------------------------R-----LE---LK----ER
--------------------------------------------------PDT--G---VYVK------DL-
---SSFVT---KS----------------VKEIEHVMNVG-----NQNRSVGATNMNEHS--S-----R-SH
AIF--VITIE--C--S-E--V-----------------------GLD---------G-E-------N-----
---H---I----R-V-------------------------------G-K-----------LNLVDL------
---------------------AGSERQA-K------------------------T-G---------------
-----------A-Q----G-----------E--RLKEATKINLSL-SALGN-----------VISAL-----
----V-------------------DG-K--------------------------------------------
-----S----T--------HIP--Y-----RDSK----LTRLLQ--------DS--LG-G----NA------
---KTVMVANVGPA----------------------S-------Y-NVEETL--------------------
-------------------------------------TTLRYA-NRAKN--------I---------
>3913959/9-367
--EALK----------------VVARC----RP----L-SR-K---------------------------EE
A------------------------------------AG-----------H--EQI-L--T-M-DV---KL-
------GQ----VTLR-------------------------------------------NPRA-APGE----
L--------------------PKT---F-TF-D--------AVY----------DA----------------
----S-S-KQADLYD-ETVRPLI-D--------------SVL-QG-FN---------GTVFAYG--------
------------------QT---GTGKTYT--------M---------------------------------
-Q---------------------------------------G------T-----WV--------E-------
---------------P----------------------------------E--L---RGVIPNAFEHI-F-T
---H----I----------------------S-R------S--Q----------------------------
-------N----------------------------------QQ-YL---V----RASYLE--------I-Y
----QEEIRDL-----L--------------------------------S----K-----------------
----------------E----P-----GK------------------------R-----LE---LK----EN
--------------------------------------------------PET--G---VYIK------DL-
---SSFVT---KN----------------VKEIEHVMNLG-----NQARAVGSTHMNEVS--S-----R-SH
AIF--VITVE--C--S-E--R-----------------------GSD---------G-Q-------D-----
---H---I----R-V-------------------------------G-K-----------LNLVDL------
---------------------AGSERQN-K------------------------A-GPNAAGGPATQPTAGG
GSGSGSASGSAS-S----G-----------E--RPKEASKINLSL-SALGN-----------VIAAL-----
----A-------------------GN-R--------------------------------------------
-----S----T--------HIP--Y-----RDSK----LTRLLQ--------DS--LG-G----NA------
---KTIMVATLGPA----------------------S-------H-SYDESL--------------------
-------------------------------------STLRFA-NRAKN--------I---------
>5640166/12-341
--ECVK----------------VVVRC----RP----L-NS-K---------------------------EK
E------------------------------------DG-----------R--TQV-V--F-V-NQ---SR-
------GE----ISVT-------------------------------------------NPKG-DSAE----
A--------------------PKV---F-TF-D--------STF----------EP----------------
----E-V-EQETVYK-NTAYPIV-E--------------SVL-EG-YN---------GTIFAYG--------
------------------QT---GTGKTHT--------M---------------------------------
-E---------------------------------------G------K-----DE--------P-------
---------------K----------------------------------H--L---RGIIPRTFDHI-F-R
---S----I----------------------K-G------T--P----------------------------
-------N----------------------------------VQ-FL---V----RVSFLE--------L-Y
----NEEIRDL-----L--------------------------------Q----K-----------------
----------------N----I-----K-------------------------K-----LE---LR----EK
--------------------------------------------------PGS--G---VYVK------DL-
---STFMI---QD----------------QEELREKLLHG-----RENRAVGATQMNQDS--S-----R-SH
SIF--GITIE--R--C-D--I------------------------VN---------G-E-------S-----
---H---I----R-V-------------------------------G-K-----------LNLVDL------
---------------------AGSERQS-K------------------------T-Q---------------
-----------A-T----G-----------S--RLKEAININQSL-TTLGN-----------VISSL-----
----I-------------------DP-K--------------------------------------------
-----A----T--------HVP--Y-----RDSK----LTRLLQ--------DS--LG-G----NT------
---KTVMVANVGPA----------------------D-------F-TM-MNY--------------------
-------------------------------------STLRYA-HRAKS--------I---------
>56405341/3-327
--ESVR----------------VAVRC----RP----F-NQ-R---------------------------EK
D------------------------------------LN-----------T--TLC-V--G-M-TP---NV-
------GQ----VNLN-------------------------------------------APDG---------
A--------------------AKD---F-TF-D--------GAY----------FM----------------
----D-S-TGEQIYN-DIVFPLV-E--------------NVI-EG-YN---------GTVFAYG--------
------------------QT---GSGKTFS--------M---------------------------------
-Q---------------------------------------G------I-----ET--------I-------
---------------P----------------------------------A--Q---RGVIPRAFDHI-F-T
---A----T----------------------A-T------T--E----------------------------
-------N----------------------------------VK-FL---V----HCSYLE--------I-Y
----NEEVRDL-----L--------------------------------G----A-----------------
----------------D----N-----KQ------------------------K-----LE---IK----EQ
--------------------------------------------------PDR--G---VYVA------GL-
---SMHVC---HD----------------VPACKELMTRG-----FNNRHVGATLMNKDS--S-----R-SH
SIF--TVYVE--G--M-T--------------------------------------E-T-------G-----
---S---I----R-M-------------------------------G-K-----------LNLVDL------
---------------------AGSERQS-K------------------------T-G---------------
-----------A-T----G-----------D--RLKEATKINLSL-SALGN-----------VISAL-----
----V-------------------DG-K--------------------------------------------
-----S----K--------HIP--Y-----RDSK----LTRLLQ--------DS--LG-G----NT------
---KTIMIACVSPS----------------------S-------D-NYDETL--------------------
-------------------------------------STLRYA-NRAKN--------I---------
>5679735/9-338
--ECFK----------------VAVRC----RP----L-NN-D---------------------------EI
Q------------------------------------NE-----------R--SSV-V--S-V-NP---QR-
------GE----IQIK-------------------------------------------Q-KH-DQAE----
Q--------------------HRI---F-AF-D--------QVF----------EP----------------
----D-I-QQEVVYK-CIAYPIV-E--------------SVL-EG-YN---------GTIFAYG--------
------------------QT---GTGKTHT--------I---------------------------------
-Q---------------------------------------G------R-----NE--------P-------
---------------I----------------------------------N--E---RGIIPRAFEHI-F-H
---S----I----------------------K-G------S--P----------------------------
-------N----------------------------------TQ-FL---V----HVSFLE--------L-Y
----NEEIQDL-----L--------------------------------S----T-----------------
----------------K----N-----K-------------------------K-----LE---LR----EK
--------------------------------------------------AET--G---VFVK------DL-
---TSFLV---QN----------------EQELNDKFQQG-----ILNRKVGQTKMSSCS--S-----R-SH
SIL--SVTIE--R--C-D--V------------------------VN---------G-E-------N-----
---H---I----K-V-------------------------------G-K-----------LNLVDL------
---------------------AGSERQS-K------------------------T-Q---------------
-----------A-T----G-----------S--RFKEGVYINLSL-TTLGN-----------VISSL-----
----I-------------------DP-K--------------------------------------------
-----A----S--------HIP--Y-----RDSK----LTRILQ--------DS--LG-G----NT------
---KTVMIANIGPA----------------------D-------Y-NQDETI--------------------
-------------------------------------STLRYA-HRAKS--------I---------
>75061599/13-345
--DNVK----------------VVVRC----RP----L-NE-R---------------------------EK
S------------------------------------MC-----------Y--KQA-V--S-V-DE---MR-
------GT----ITVH-------------------------------------------KTDS--SNE----
P--------------------PKT---F-TF-D--------TVF----------GP----------------
----E-S-KQLDVYN-LTARPII-D--------------SVL-EG-YN---------GTIFAYG--------
------------------QT---GTGKTFT--------M---------------------------------
-E---------------------------------------G------V-----RA--------I-------
---------------P----------------------------------E--L---RGIIPNSFAHI-F-G
---H----I----------------------A-K------A--E--G-------------------------
-------D----------------------------------TR-FL---V----RVSYLE--------I-Y
----NEEVRDL-----L--------------------------------G----K-----------------
----------------D----Q-----TQ------------------------R-----LE---VK----ER
--------------------------------------------------PDV--G---VYIK------DL-
---SAYVV---NN----------------ADDMDRIMTLG-----HKNRSVGATNMNEHS--S-----R-SH
AIF--TITIE--C--S-E--K-----------------------GID---------G-N-------M-----
---H---V----R-M-------------------------------G-K-----------LHLVDL------
---------------------AGSERQA-K------------------------T-G---------------
-----------A-T----G-----------Q--RLKEATKINLSL-STLGN-----------VISAL-----
----V-------------------DG-K--------------------------------------------
-----S----T--------HVP--Y-----RNSK----LTRLLQ--------DS--LG-G----NS------
---KTMMCANIGPA----------------------D-------Y-NYDETI--------------------
-------------------------------------STLRYA-NRAKN--------I---------
>75061716/9-365
--EALK----------------VVARC----RP----L-SR-K---------------------------EE
A------------------------------------AG-----------H--EQI-L--T-M-DV---KL-
------GQ----VTLR-------------------------------------------NPRA-APGE----
L--------------------PKT---F-TF-D--------AVY----------DA----------------
----S-S-KQADLYD-ETVRPLI-D--------------SVL-QG-FN---------GTVFAYG--------
------------------QT---GTGKTYT--------M---------------------------------
-Q---------------------------------------G------T-----WV--------E-------
---------------P----------------------------------E--L---RGVIPNAFEHI-F-T
---H----I----------------------S-R------S--Q----------------------------
-------N----------------------------------QQ-YL---V----RASYLE--------I-Y
----QEEIRDL-----L--------------------------------S----K-----------------
----------------E----P-----GK------------------------R-----LE---LK----EN
--------------------------------------------------PET--G---VYIK------DL-
---SSFVT---KN----------------VKEIEHVMNLG-----NQTRAVGSTHMNEVS--S-----R-SH
AIF--IITVE--C--S-E--R-----------------------GSD---------G-Q-------D-----
---H---I----R-V-------------------------------G-K-----------LNLVDL------
---------------------AGSERQN-K------------------------A-GPNTAGGASTPSSGGS
GGGGG--SGGGA-G----G-----------E--RPKEASKINLSL-SALGN-----------VIAAL-----
----A-------------------GN-R--------------------------------------------
-----S----T--------HIP--Y-----RDSK----LTRLLQ--------DS--LG-G----NA------
---KTIMVATLGPA----------------------S-------H-SYDESL--------------------
-------------------------------------STLRFA-NRAKN--------I---------
>75076234/13-345
--DNVK----------------VVVRC----RP----L-NE-R---------------------------EK
S------------------------------------MC-----------Y--KQA-V--S-V-DE---MR-
------GT----ITVH-------------------------------------------KTDS--SNE----
P--------------------PKT---F-TF-D--------TVF----------GP----------------
----E-S-KQLDVYN-LTARPII-D--------------SVL-EG-YN---------GTIFAYG--------
------------------QT---GTGKTFT--------M---------------------------------
-E---------------------------------------G------V-----RA--------V-------
---------------P----------------------------------E--L---RGIIPNSFAHI-F-G
---H----I----------------------A-K------A--E--G-------------------------
-------D----------------------------------TR-FL---V----RVSYLE--------I-Y
----NEEVRDL-----L--------------------------------G----K-----------------
----------------D----Q-----TQ------------------------R-----LE---VK----ER
--------------------------------------------------PDV--G---VYIK------DL-
---SAYVV---NN----------------ADDMDRIMTLG-----HKNRSVGATNMNEHS--S-----R-SH
AIF--TITIE--C--S-E--K-----------------------GID---------G-N-------M-----
---H---V----R-M-------------------------------G-K-----------LHLVDL------
---------------------AGSERQA-K------------------------T-G---------------
-----------A-T----G-----------Q--RLKEATKINLSL-STLGN-----------VISAL-----
----V-------------------DG-K--------------------------------------------
-----S----T--------HVP--Y-----RNSK----LTRLLQ--------DS--LG-G----NS------
---KTMMCANIGPA----------------------D-------Y-NYDETI--------------------
-------------------------------------STLRYA-NRAKN--------I---------
>A0BJB8/5-345
-FECVR----------------VVIRC----RP----L-ND-T---------------------------EK
K------------------------------------DG-----------R--VCT-V--N-M-DT---KN-
------GQ----VTVR-------------------------------------------NPKV--PDE----
V--------------------PKQ---F-TF-D--------QIF----------DT----------------
----Q-S-LQENVYN-QTASPIV-E--------------SVL-EG-YN---------GTIFAYG--------
------------------QT---GTGKTHT--------M---------------------------------
-E---------------------------------------G------K-----DD--------P-------
---------------P----------------------------------T--L---RGIIPRTFDHI-F-E
---R----I----------------------E-N------M--A--K-------------------------
-------N----------------------------------KQ-FL---V----KVSFLE--------L-Y
----NEEIRDL-----L--------------------------------S----K-----------------
----------------N----I-----KN------------------------K-----LE---IR----EN
--------------------------------------------------PDT--G---VYIK------DL-
---SKFMI---ES----------------PQEMREKLLHG-----RENRAVGATAMNQDS--S-----R-SH
SLF--QIIVE--T--N-E--M------------------------VQ---------G-Q-------S-----
---H---V----T-V-------------------------------G-K-----------LNLVDL------
---------------------AGSERQS-K------------------------T-H---------------
-----------A-T----G-----------D--RLKEAININQSL-TTLGN-----------VISAL-----
----V-------------------DN-K--------------------------------------------
-----S----Q--------HIP--Y-----RDSK----LTRLLQ--------DS--LG-G----NT------
---KTVMIANIGPA----------------------D-------Y-NYDETI--------------------
-------------------------------------STLRYA-HRAKQ--------IKNDPKINE-
>A0BL17/3-334
-AECVK----------------VIVRM----RP----F-NQ-R---------------------------ET
E------------------------------------NG-----------S--KPC-V--V-V-YE---DT-
------NT----VELR-------------------------------------------N----SQDN----
D--------------------VKS---Y-TY-D--------YVF----------GS----------------
----E-T-PQLSIYQ-KTAFNLV-E--------------SVA-DG-YN---------GTIFAYG--------
------------------QT---GCGKTFT--------M---------------------------------
-I---------------------------------------G------D-----PS--------S-------
---------------E----------------------------------T--M---KGIIPRTFDQI-I-S
---I----I----------------------N-N------N--S-DS-------------------------
-------N----------------------------------KK-FL---L----RCSYIE--------I-Y
----NEEIHDL-----L--------------------------------S----K-----------------
----------------D----V-----KQ------------------------K-----YE---LK----ER
---------------------------------------------------QQ--G---VYVK------DL-
---NIAVV---RT----------------TQEMDRYMQLG-----TQNRSVGATAMNKES--S-----R-SH
CIF--TVYIE--C--S-V--T-----------------------DQK---------G-N-------E-----
---R---I----T-A-------------------------------G-K-----------LNLVDL------
---------------------AGSERQS-K------------------------T-Q---------------
-----------A-T----G-----------D--RLKEATKINLSL-SALGN-----------VISAL-----
----V-------------------D-----------------------------------------------
------------------------------EILN----LTRLLQ--------DS--LG-G----NT------
---KTIMITAISPS----------------------D-------F-NFDETL--------------------
-------------------------------------SSLRYA-SRAKM--------IKNQPKVNE-
>A0BM08/3-342
-AECVK----------------VIVRM----RP----F-NQ-R---------------------------EK
E------------------------------------NG-----------S--KPC-V--I-V-YE---DT-
------NT----VELR-------------------------------------------N----TQDN----
D--------------------VKS---Y-TY-D--------YVF----------GA----------------
----E-T-PQLSIYQ-KTAFNLV-E--------------SVA-DG-YN---------GTIFAYG--------
------------------QT---GCGKTFT--------M---------------------------------
-I---------------------------------------G------D-----PS--------N-------
---------------E----------------------------------T--M---KGIIPRTFDQI-I-S
---I----I----------------------N-N------N--S-DT-------------------------
-------N----------------------------------KK-FL---L----RCSYIE--------I-Y
----NEEIHDL-----L--------------------------------S----K-----------------
----------------D----V-----KQ------------------------K-----YE---LK----EG
---------------------------------------------------QQ--G---VFIK------DL-
---NIAVV---RT----------------TQEMDRYMQLG-----TQNRSVGATAMNKES--S-----R-SH
CIF--TVYIE--C--S-V--T-----------------------DPK---------G-N-------E-----
---R---I----T-A-------------------------------G-K-----------LNLVDL------
---------------------AGSERQS-K------------------------T-Q---------------
-----------A-T----G-----------D--RLKEATKINLSL-SALGN-----------VISAL-----
----V-------------------DG-K--------------------------------------------
-----T----Q--------HIP--Y-----RDSK----LTRLLQ--------DS--LG-G----NT------
---KTIMITAISPS----------------------D-------F-NFDETL--------------------
-------------------------------------SSLRYA-SRAKM--------IKNQPKVNE-
>A0BN89/3-342
-AECVK----------------VIVRV----RP----F-NQ-K---------------------------ER
D------------------------------------NG-----------S--KPC-V--N-V-YE---ST-
------NS----VELF-------------------------------------------R----SQDN----
D--------------------KKQ---F-TY-D--------YVF----------GP----------------
----E-T-PQIQIYQ-QTAFNLV-E--------------SVA-EG-YN---------GTIFAYG--------
------------------QT---GCGKTFT--------M---------------------------------
-I---------------------------------------G------D-----PL--------N-------
---------------D----------------------------------N--M---KGIIPRTFEQI-I-S
---I----I----------------------N-N------N--S-DS-------------------------
-------N----------------------------------KK-FL---L----RCSYIE--------I-Y
----NEEIHDL-----L--------------------------------S----K-----------------
----------------D----V-----KQ------------------------R-----YE---LK----EG
---------------------------------------------------QQ--G---LYVK------DL-
---NIPIV---KT----------------LQDMDKYMALG-----AQNRSVGATAMNKES--S-----R-SH
CIF--TVYME--C--S-M--T-----------------------DDK---------G-N-------E-----
---R---I----I-A-------------------------------G-K-----------LNLVDL------
---------------------AGSERQS-K------------------------T-Q---------------
-----------A-T----G-----------D--RLKEATKINLSL-SALGN-----------VISAL-----
----V-------------------DG-K--------------------------------------------
-----T----Q--------HIP--Y-----RDSK----LTRLLQ--------DS--LG-G----NT------
---KTIMITAISPS----------------------D-------F-NYDETL--------------------
-------------------------------------SSLRYA-SRAKM--------IKNQPKVNE-
>A0BQG9/3-342
-TECVK----------------VIVRM----RP----F-NS-R---------------------------EK
E------------------------------------NG-----------S--KPC-V--T-V-HE---DT-
------NS----VELR-------------------------------------------S----SQDN----
E--------------------VKN---F-SY-D--------YVF----------GA----------------
----E-T-PQLQIYQ-KTAFNLV-E--------------SVA-DG-YN---------GTIFAYG--------
------------------QT---GCGKTFT--------M---------------------------------
-I---------------------------------------G------D-----PT--------N-------
---------------E----------------------------------N--M---KGIIPRTFDQI-I-S
---I----I----------------------N-N------N--S-DS-------------------------
-------N----------------------------------KK-FL---L----RCSYIE--------I-Y
----NEEIHDL-----L--------------------------------S----K-----------------
----------------D----A-----KQ------------------------K-----YE---LK----EG
---------------------------------------------------QQ--G---VFIK------DL-
---NIAVV---RT----------------TQEMDKYMQLG-----TQNRSVGATAMNKES--S-----R-SH
CIF--TVYIE--C--S-I--T-----------------------DSK---------G-N-------E-----
---R---I----T-A-------------------------------G-K-----------LNLVDL------
---------------------AGSERQS-K------------------------T-Q---------------
-----------A-T----G-----------D--RLKEATKINLSL-SALGN-----------VISAL-----
----V-------------------DG-K--------------------------------------------
-----T----Q--------HIP--Y-----RDSK----LTRLLQ--------DS--LG-G----NT------
---KTIMITAISPS----------------------D-------F-NYDETL--------------------
-------------------------------------SSLRYA-SRAKM--------IKNQPKVNE-
>A0BTR0/5-344
-SECVK----------------VVVRV----RP----F-NQ-K---------------------------EK
E------------------------------------NN-----------S--KPC-V--N-V-DE---KQ-
------NV----VELL-------------------------------------------K----LTDN----
E--------------------TKQ---F-SY-D--------YVF----------GM----------------
----N-A-KQSYIYE-KTAFNLV-E--------------SVI-DG-YN---------GTIFAYG--------
------------------QT---GCGKTFT--------M---------------------------------
-T---------------------------------------G------V-----PE--------N-------
---------------E----------------------------------E--L---KGIIPRTFTQI-Q-T
---I----I----------------------D-T------N--T-DT-------------------------
-------K----------------------------------KK-FL---V----RCSFLE--------I-Y
----NEEIRDL-----L--------------------------------G----K-----------------
----------------D----H-----KA------------------------R-----LE---LK----ES
---------------------------------------------------QG--S---VSVK------DL-
---TMVTV---KT----------------AQDMDKYMTLG-----QSNRSVGATAMNAQS--S-----R-SH
CIF--TVYVE--S--Q-I--V-----------------------DAK---------G-S-------E-----
---F---I----R-V-------------------------------G-K-----------LNLVDL------
---------------------AGSERQS-K------------------------T-Q---------------
-----------A-T----G-----------D--RLKEATKINLSL-SALGN-----------VISAL-----
----V-------------------DG-K--------------------------------------------
-----T----Q--------HIP--Y-----RDSK----LTRLLQ--------DS--LG-G----NT------
---KTVMITALSPA----------------------D-------Y-NYDETL--------------------
-------------------------------------SSLRYA-SRAKM--------IKNQPKINE-
>A0BTV1/4-345
-KECVK----------------VVVRA----RP----L-SS-K---------------------------EI
E------------------------------------EG-----------R--KRI-V--D-V-DT---SR-
------KE----INIQ-------------------------------------------NIKG-DNNE----
A--------------------QRT---F-VF-D--------EVF----------DL----------------
----N-S-QQEQVYN-NTALPIV-E--------------SVM-DG-YN---------GTVFAYG--------
------------------QT---GTGKTHT--------M---------------------------------
-E---------------------------------------G------K-----ND--------P-------
---------------P----------------------------------H--E---RGITPRTFDHI-I-K
---V----I----------------------E-G------T--P----------------------------
-------N----------------------------------IQ-FL---V----RCSYLE--------L-Y
----NEEVRDL-----L--------------------------------S----P-----------------
----------------N----H-----LT------------------------K-----LE---LR----EK
--------------------------------------------------PEQ--G---IFVK------DL-
---SKIVV---KS----------------VAELNEWLKAG-----RANRKVGETKMNQES--S-----R-SH
SIF--TLTIE--S--S-E--I-----------------------GAD---------Q-Q-------Q-----
---H---I----K-S-------------------------------G-K-----------LNLVDL------
---------------------AGSERQS-K------------------------T-Q---------------
-----------A-V----G-----------V--RFEEAININLSL-TTLGN-----------VITTL-----
----V-------------------DG-K--------------------------------------------
-----S----Q--------HIP--Y-----RDSK----LTRLLQ--------DS--LG-G----NT------
---KTVMVANIGPA----------------------D-------Y-NFDETM--------------------
-------------------------------------STLRYA-NRAKK--------IQNNPKINE-
>A0JPA3/4-335
--ECVK----------------VVVRC----RP----M-NS-R---------------------------ER
D------------------------------------MN-----------C--QFV-I--T-M-DS---SR-
------GQ----CFIR-------------------------------------------KPEG--GDE----
T--------------------PKQ---F-TF-D--------GAY----------YT----------------
----E-H-CTEQIYN-EIGYPLV-E--------------GVT-EG-YN---------GTIFAYG--------
------------------QT---GSGKSFS--------M---------------------------------
-Q---------------------------------------G------V-----PE--------P-------
---------------P----------------------------------S--Q---RGIIPRAFEHI-F-E
---S----I----------------------Q-C------A--E----------------------------
-------N----------------------------------TK-FL---V----RASYLE--------I-Y
----NEEIRDL-----L--------------------------------G----A-----------------
----------------D----P-----KQ------------------------K-----LE---LK----EH
--------------------------------------------------PER--G---VYVR------DL-
---SLHTV---HS----------------VTECEKIMEIG-----WGNRSVGYTLMNKDS--S-----R-SH
SIF--TINIE--I--C-S--T-----------------------DDN---------G-K-------D-----
---H---L----R-A-------------------------------G-K-----------LNLVDL------
---------------------AGSERQA-K------------------------T-G---------------
-----------A-T----G-----------E--RLKEATKINLSL-SALGN-----------VISAL-----
----V-------------------DG-K--------------------------------------------
-----S----K--------HIP--Y-----RDSK----LTRLLQ--------DS--LG-G----NT------
---KTLMVACLSPA----------------------D-------N-NYDESL--------------------
-------------------------------------STLRYA-NRAKS--------I---------
>A4H925/12-339
---NIR----------------VLVRC----RP----F-SE-K---------------------------EK
A------------------------------------VG-----------H--KTC-V--D-L-DM---VQ-
------NT----VTVK--------------------------------------------------SVIG--
E--------------------PDR---W-TF-D--------AVI----------NN----------------
----N-F-SQQDIFT-QFIMPLT-E--------------SVL-SG-FN---------ATVFAYG--------
------------------QS---GSGKTHT--------M---------------------------------
-T---------------------------------------G------V-----MG--------D-------
---------------N----------------------------------A--L---EGVIPRCVKHI-F-N
---T----V----------------------K-M------M--K-DE----------------------AP-
-------G----------------------------------TT-VN---M----YVSFME--------L-Y
----NGKVRDL-----L--------------------------------A----K-----------------
----------------Q----Q-----V-------------------------S-----LD---IR----EA
--------------------------------------------------KDH--T---FFVQ------GA-
---VVAQV---KC----------------PADVIRHLEEG-----TDRRRVASTELNTDS--S-----R-SH
SVF--SLILE--C--T-E--TLED--------------------------------GRT-------R-----
---A---V------S-------------------------------S-K-----------LNLVDL------
---------------------AGSERQG-K------------------------T-G---------------
-----------A-S----G-----------D--TLKEGCNINLSL-SALGT-----------VIDTI-----
----V-------------------KG----------------------------------------------
-----G----A--------HVP--F-----RSSP----LTMLLK--------DS--LG-G----NS------
---KTVMFANINPS----------------------E-------R-NMSETV--------------------
-------------------------------------STLRFA-DRAK-------------------
>A4HK48/10-336
---NIR----------------VVIRC----RD----I-LP-Y---------------------------EA
E------------------------------------RG-----------D--KAL-V--R-L-DL---AT-
------NQ----VVVR--------------------------------------------------HPIG--
D--------------------SDV---F-AF-D--------AVY----------NN----------------
----S-F-TQRDIFL-QEVQPLA-D--------------AVL-QG-YN---------ATVFAYG--------
------------------QS---GSGKTHT--------M---------------------------------
-T---------------------------------------G------K-----LS--------Q-------
---------------R----------------------------------D--M---WGMMPQVVDYL-F-C
---E----I----------------------K-K------L-----T----------------------SS-
-------T----------------------------------KT-FK---V----RVSYVE--------L-Y
----NGKSRDL-----L--------------------------------A----S-----------------
----------------R----Q-----V-------------------------N-----LE---IK----QN
--------------------------------------------------MLK--N---FYVK------GA-
---VMPEV---TS----------------FEEAIKWFNAG-----TERRQTASTDLNDTS--S-----R-SH
SLF--TVQIE--N--F-D--FEND--------------------------------PSS-------P-----
---I---V----M-T-------------------------------S-K-----------INVVDL------
---------------------AGSEKLS-K------------------------T-N---------------
-----------A-T----G-----------E--TAKEGCNINLSL-SALAT-----------VIDTI-----
----V-------------------KG----------------------------------------------
-----A----K--------HIP--Y-----RGSP----LTMLLK--------DS--LG-G----NA------
---KTVMFANIGPS----------------------D-------K-NLSETI--------------------
-------------------------------------STLRFA-LRAK-------------------
>A4HXF7/12-339
---NIK----------------VLVRC----RP----F-SE-K---------------------------EN
A------------------------------------MG-----------H--KSC-V--D-L-DM---VQ-
------NT----VTVK--------------------------------------------------SIIG--
E--------------------PDR---W-TF-D--------AVI----------NN----------------
----S-F-SQEDIFT-QFIMPLT-E--------------SVL-GG-FN---------ATVFAYG--------
------------------QS---GSGKTHT--------M---------------------------------
-T---------------------------------------G------V-----MG--------N-------
---------------S----------------------------------T--L---EGVIPRCVKHI-F-D
---S----V----------------------Q-K------M--R-DE----------------------AP-
-------S----------------------------------TT-VS---M----YVSFME--------L-Y
----NGKVRDL-----L--------------------------------A----K-----------------
----------------Q----Q-----V-------------------------S-----LD---IR----EN
--------------------------------------------------KDH--T---FFVK------GA-
---VVAQV---KF----------------PEDVIRHLEEG-----TDRRRVASTELNADS--S-----R-SH
SVF--SLILE--C--T-E--TLED--------------------------------GST-------R-----
---A---V------S-------------------------------S-K-----------LNLVDL------
---------------------AGSERQG-K------------------------T-G---------------
-----------A-S----G-----------D--TLKEGCNINLSL-SALGT-----------VIDTI-----
----V-------------------KG----------------------------------------------
-----G----A--------HVP--F-----RSSP----LTMLLK--------DS--LG-G----NS------
---KTVMFANINPS----------------------E-------R-NMSETV--------------------
-------------------------------------STLRFA-DRAK-------------------
>A4I7L4/10-336
---NIR----------------VVIRC----RD----I-LP-Y---------------------------EA
E------------------------------------RG-----------D--KAL-V--R-L-DL---AT-
------NQ----VVVQ--------------------------------------------------HPIG--
D--------------------ADV---F-AF-D--------AVY----------NN----------------
----S-F-TQRDIFL-QEVQPLA-D--------------AVL-QG-YN---------ATVFAYG--------
------------------QS---GSGKTHT--------M---------------------------------
-T---------------------------------------G------K-----LS--------Q-------
---------------R----------------------------------N--M---WGMMPQVVDYL-F-S
---E----I----------------------K-K------L-----T----------------------SS-
-------T----------------------------------KT-FK---V----KVSYVE--------L-Y
----NGKSRDL-----L--------------------------------S----S-----------------
----------------K----Q-----V-------------------------N-----LE---IK----QN
--------------------------------------------------TSK--N---FYVK------GA-
---EMPEV---TS----------------FEDAIKWFNAG-----TERRQTASTDLNDTS--S-----R-SH
SLF--TVQIE--H--F-D--FEND--------------------------------PSS-------P-----
---I---V----M-T-------------------------------S-K-----------INVVDL------
---------------------AGSEKLS-K------------------------T-N---------------
-----------A-T----G-----------E--TAKEGCNINLSL-SALAT-----------VIDTI-----
----V-------------------KG----------------------------------------------
-----A----K--------HIP--Y-----RGSP----LTMLLK--------DS--LG-G----NA------
---KTVMFANVGPS----------------------D-------K-NLSETI--------------------
-------------------------------------STLRFA-LRAK-------------------
>Q29DY1/1-260
PNECVQ----------------VVVRC----RP----M-SN-R---------------------------ER
S------------------------------------EG-----------S--PEV-V--N-V-YP---NR-
------GV----VELQ-------------------------------------------NVVD-ANKE----
Q--------------------RKV---F-TY-D--------AAY----------DA----------------
----S-A-SQTTLYH-EVVFPLV-S--------------SVL-EG-FN---------GCIFAYG--------
------------------QT---GTGKTFT--------M---------------------------------
-E---------------------------------------G------V-----RG--------N-------
---------------D----------------------------------D--L---MGIIPRTFEQI-W-L
---H----I----------------------N-R------T--E----------------------------
-------N----------------------------------FQ-FL---V----DVSYLE--------I-Y
----MEELRDL-----L--------------------------------K----P-----------------
----------------N----S------K------------------------H-----LE---VR----ER
---------------------------------------------------GS--G---VYVP------NL-
---HAINC---KS----------------VDDMIRVMKVG-----NKNRTVGFTNMNEHS--S-----R-SH
AIF--MIKIE--M--C-D--T-----------------------------------E-T-------N-----
---T---I----K-V-------------------------------G-K-----------LNLIDL------
---------------------AGSERQS-K------------------------T-G---------------
-----------A-S----A-----------E--RLKEASKINL-----------------------------
------------------------------------------------------------------------
------------------------------------------------------------------------
------------------------------------------------------------------------
-------------------------------------------------------------------
>108881536/1-351
----------------------------------------------------------------------EN
E------------------------------------LGS-------------KLI-V--Q-M-DG---KR-
------TR----LLKP------------------------------------------------------KL
TGPGAVRGELLAARGGGPEP-FND---F-TF-D--------HSY----------WS-------------VDE
GDPHY-T-PQESVFE-DLGTEIV-D--------------CAF-QG-YN---------ACVFAYG--------
------------------QT---GSGKTFT--------M---------------------------------
-M---------------------------------------G------T-----------------------
---------------A----------------------------------E--A---QGLIPRICRSL-F-G
---R----M----------------------K-L------G--Q-EE-------------------------
-------G----------------------------------VG-YK---T----QCSYLE--------I-Y
----NERVKDL-----L--------------------------------G----------------------
-------------------------------------------P---SSAG-HG-----LR---VR----EH
--------------------------------------------------RTL--G---PYVE------NL-
---SQHPV---SD----------------YGEIQNCMVQG-----NIQRTTASTNMNDTS--S-----R-SH
AIF--TITFV--Q--A-R--YL--N-----------------------------------------------
-------DMPSET-V-------------------------------S-K-----------IHLVDL------
---------------------AGSERAN-A------------------------T-G---------------
-----------A-T----G-----------Q--RLKEGAHINKSL-VTLGS-----------VISAL-----
----A-------------------EQTNP-------------------------------------THNK--
----RI----L--------YIP--Y-----RDSI----LTWLLK--------DS--LG-G----NS------
---KTIMIAAISPA----------------------D-------V-NYSETL--------------------
-------------------------------------STLRYA-NRAKN--------IINKPTVN--
>108882659/169-543
--SNLK----------------VAVRV----RP----L-SA-K---------------------------EC
I------------------------------------DSV-------------ANI-V--R-V-RE---NE-
------------VVVN--------------------------------------------------------
---------AGNTADNSAGV-EHC---F-QY-D--------HAF----------WS-------------CNA
EDRSY-V-DQTGVYN-RLMKPLI-D--------------KAF-EG-YN---------ACLFAYG--------
------------------QT---GSGKSYS--------M---------------------------------
-M---------------------------------------G------I-----------------------
-----DSDDM---EIS----------------------------------S--E---AGIIPRFCQEL-F-C
---R----I----------------------E-A------L--K-GK-------------------------
------------------------------------------MQ-AE---V----EVSYFE--------I-Y
----NEKIHDL-----L--------------------------------A----VSPTEGVFSVTTS-----
---------------------------------------------NV--KK-PP-----LK---VR----EH
--------------------------------------------------PFW--G---PYVV------DL-
---STHPV---DS----------------HSALRNWLAVG-----NSQRATAATGMNDKS--S-----R-SH
SIF--SVVLN--L--S-E--VISSEQ-------R--------------------------------------
---NLN-AVHQTK-R-------------------------------S-K-----------ISLVDL------
---------------------AGSERVS-Q------------------------TCG---------------
-----------A-S----S-----------E--RLKEGISINKSL-LTLGK-----------VISAL-----
----A-------------------ETKRS-------------------------------------------
----AS----T--------YIP--Y-----RDSV----LTWLLR--------EN--LG-G----NS------
---RTAMLATISPA----------------------V-------T-HIDETL--------------------
-------------------------------------ATLRYA-CQART--------IVNRVKVN--
>108883110/1-310
------------------------------------------------------------------------
------------------------------------------------------------------------
------------------------------------------------------------------------
------------------KP-PKI---F-AF-D--------HCF----------YS---------T-DP--D
-ADNF-A-SQELVFA-NMGRDIL-D--------------NAF-QG-YN---------ACIFAYG--------
------------------QT---GSGKSYT--------M---------------------------------
-M---------------------------------------G------N-----------------------
---------------Q----------------------------------E--N---KGIIPRLCDEL-F-G
---S----I----------------------A-A------K--Q-TE-------------------------
-------E----------------------------------LT-YK---V----EVSYME--------I-Y
----NEKVHDL-----L--------------------------------D----------------------
-------------------------------------------P---KTSK-QS-----LK---VR----EH
--------------------------------------------------NVL--G---PYVD------GL-
---SQLAV---TS----------------FMDIDNLMAEG-----NKSRTVAATNMNSES--S-----R-SH
AVF--TVVLT--Q--T-L--IDTLS-----------------------------------------------
-------GVTGEK-V-------------------------------S-R-----------VSLVDL------
---------------------AGSERAV-K------------------------T-G---------------
-----------A-V----G-----------E--RLKEGSNINKSL-TTLGL-----------VISKL-----
----A-------------------DQASG-----------------------------------NRN-----
----KD----K--------FVP--Y-----RDSV----LTWLLK--------DN--LG-G----NS------
---KTVMVATLSPA----------------------A-------D-NYEETL--------------------
-------------------------------------STLRYA-DRAKR--------IVNHAVVN--
>109092967/2-365
--ASVK----------------VAVRV----RP----M-NR-R---------------------------EK
D------------------------------------LEA-------------KFI-I----QMEK---SK-
------TT----ITNL--------------------------------------------------------
------KIPEGGTGDSGRER-TKT---F-TY-D--------FSF----------YS-------------ADT
KSPDY-V-SQEMVFK-TLGTDVV-K--------------SAF-EG-YN---------ACVFAYG--------
------------------QT---GSGKSYT--------M---------------------------------
-M---------------------------------------G------N-----------------------
---------------S----------------------------------G--D---SGLIPRICEGL-F-S
---R----I----------------------N-E------T--TRWD-------------------------
-------E----------------------------------AS-FR---T----EVSYLE--------I-Y
----NERVRDL-----L--------------------------------R----------------------
---------------------------------------------RKSSKT-FN-----LR---VR----EH
--------------------------------------------------PKE--G---PYVE------DL-
---SKHLV---QN----------------YADVEELMDAG-----NINRTTAATGMNDVS--S-----R-SH
AIF--TIKFT--Q--A-K--FDS-------------------------------------------------
-------EMPCET-V-------------------------------S-K-----------IHLVDL------
---------------------AGSERAD-A------------------------T-G---------------
-----------A-T----G-----------V--RLKEGGNINKSL-VTLGN-----------VISAL-----
----A-------------------DLSQD---------------------------------ATNTLAKK--
----KP----V--------FVP--Y-----RDSV----LTWLLK--------DS--LG-G----NS------
---KTIMIATISPA----------------------D-------V-NYGETL--------------------
-------------------------------------STLRYA-NRAKN--------IINKPTIN--
>112293605/11-399
--ERVK----------------VSVRV----RP----L-NE-R---------------------------EN
N-----------------------------------------------------------------APEGTK
VTVAAKQA------------------------------------------------------------AAVV
TVKVLGGSNNSGAAESMGTA-RRVAQDF-QF-D--------HVFWSVETPDACGAT----------------
----P-A-TQADVFR-TIGYPLV-Q--------------HAF-DG-FN---------SCLFAYG--------
------------------QT---GSGKTYT--------M---------------------------------
-M---------------------------------------G------A-----------------------
------DVSV---LSG----------------------------------E--G---NGVTPRICLEI-F-A
---R----K----------------------A-S------V--E-AQ-------------------------
----------------------------------------GHSR-WI---V----ELGYVE--------V-Y
----NERVSDL-----L--------------------------------G----------------------
---------------------------------------KRKKGVKGGGEE-VY-----VD---VR----EH
--------------------------------------------------PSR--G---VFLE------GQ-
---RLVEV---GS----------------LDDVVRLIEIG-----NGVRHTASTKMNDRS--S-----R-SH
AII--MLLLR--E--E-R--TMTTKS----------------------------------------------
---GET-IRTAGK-S-------------------------------S-R-----------MNLVDL------
---------------------AGSERVA-Q------------------------S-Q---------------
-----------V-E----G-----------Q--QFKEATHINLSL-TTLGR-----------VIDVL-----
----A-------------------DMATKGAKAQY-------------------------------------
----------S--------VAP--F-----RDSK----LTFILK--------DS--LG-G----NS------
---KTFMIATVSPS----------------------A-------L-NYEETL--------------------
-------------------------------------STLRYA-SRARD--------IVNVAQVN--
>113678899/37-389
--SAVT----------------VAVRV----RP----F-SS-R---------------------------EK
I------------------------------------EKA-------------CQV-I----FMEN---QD-
------TL----VQHP--------------------------------------------------------
----------------DTKQ-THK---F-TF-D--------FSF----------CS-------------INE
ADASF-S-SQQLIYE-KLARPLL-E--------------RAF-EG-FN---------TCLFAYG--------
------------------QT---GSGKSYT--------M---------------------------------
-M---------------------------------------G------F-----------------------
---------------G----------------------------------E--E---TGVIPRFCEEL-F-S
---R----L----------------------A-R------S--E-TK-------------------------
-------E----------------------------------MS-CH---L----EMSYFE--------V-Y
----NEKIHDL-----L--------------------------------V----------------------
------------------------------------------AKDEQNQKK-MP-----LR---VR----EH
--------------------------------------------------PVY--G---PYVA------DL-
---STNVV---SS----------------YSDIKTWLELG-----NKQRATAATGMNDKS--S-----R-SH
SVF--TLVMT--Q--T-K--TEFVEEE---------------------------------------------
-------EHDHCI-T-------------------------------S-R-----------INLVDL------
---------------------AGSERCT-S------------------------A-Q---------------
-----------T-S----G-----------D--RLREGASINKSL-LTLGK-----------VISSL-----
----S-------------------EQSQS----------------------------------------R--
----KK----V--------FTP--Y-----RESV----LTWLLK--------ES--LG-G----NS------
---KTAMIATLSPA----------------------A-------S-NMEESL--------------------
-------------------------------------STLRYA-QQARM--------IINIAKVN--
>114605632/4-359
--TKVK----------------VAVRV----RP----M-NR-R---------------------------EL
E------------------------------------LNT-------------KCV-V--E-M-EG---NQ-
------TV----LHPP--------------------------------------------------------
--------P-SNTKQGERKP-PKV---F-AF-D--------YCF----------WS---------M-DE--S
NTTKY-A-GQEVVFK-CLGEGIL-E--------------KAF-QG-YN---------ACIFAYG--------
------------------QT---GSGKSFS--------M---------------------------------
-M---------------------------------------G------H-----------------------
---------------A----------------------------------E--Q---LGLIPRLCCAL-F-K
---R----I----------------------S-L------E--Q-NE-------------------------
-------S----------------------------------QT-FK---V----EVSYME--------I-Y
----NEKVRDL-----L--------------------------------D----------------------
-------------------------------------------P---KGSR-QS-----LK---VR----EH
--------------------------------------------------KVL--G---PYVD------GL-
---SQLAV---TS----------------FEDIESLMSEG-----NKSRTVAATNMNEES--S-----R-SH
AVF--NIIIT--Q--T-L--YDLQS-----------------------------------------------
-------GNSGEK-V-------------------------------S-K-----------VSLVDL------
---------------------AGSERVS-K------------------------T-G---------------
-----------A-A----G-----------E--RLKEGSNINKSL-TTLGL-----------VISSL-----
----A-------------------DQAAG---------------------------------------KG--
----KS----K--------FVP--Y-----RDSV----LTWLLK--------DN--LG-G----NS------
---QTSMIATISPA----------------------A-------D-NYEETL--------------------
-------------------------------------STLRYA-DRAKR--------IVNHAVVN--
>114656598/2-391
--ANVQ----------------VAVRV----RP----L-SK-R---------------------------ET
K------------------------------------EGG-------------RII-V----EVDG---KV-
------AK----IRNL--------------------------------------------------------
-----KVDNRPDGFGDSREK-VMA---F-GF-D--------YCY----------WS-------------VNP
EDPQY-A-SQDVVFQ-DLGMEVL-S--------------GVA-KG-YN---------ICLFAYG--------
------------------QT---GSGKTYT--------M---------------------------------
-L---------------------------------------G------T-----------------------
---------------P----------------------------------A--S---VGLTPRICEGL-F-V
---R----E----------------------K-D------C--A-SL-------------------------
-------P----------------------------------SS-CR---I----KVSFLE--------I-Y
----NERVRDL-----L--------------------------------K----------------------
--------------------------------------------QSGQKKS-YT-----LR---VR----EH
--------------------------------------------------PEM--G---PYVQ------GL-
---SQHVV---TN----------------YKQVIQLLEEG-----IANRITAATHVHEAS--S-----R-SH
AIF--TIHYT--Q--A-I--LEN-------------------------------------------------
-------NLPSEM-A-------------------------------S-K-----------INLVDL------
---------------------AGSERAD-P------------------------S-Y---------------
-----------C-K----------------D--RIAEGANINKSL-VTLGI-----------VISTL-----
----A-------------------QNSQV-------------FSSCQSLNSSVSNGGDSVILSSPSGTSSGG
APSRRQ----S--------YIP--Y-----RDSV----LTWLLK--------DS--LG-G----NS------
---KTIMVATVSPA----------------------H-------T-SYSETM--------------------
-------------------------------------STLRYA-SSAKN--------IINKPRVN--
>115387289/110-431
------------------------------------------------------------------------
------------------------------------------------------------------------
------------------------------------------------------------------------
--------KPKSQARGKILE-DKS---F-IF-D--------NSF----------WS-------------HDE
QDEHY-A-TQEDVYN-CLGEEFL-D--------------HNF-EG-YH---------TCIFAYG--------
------------------QT---GSGKSYT--------M---------------------------------
-M---------------------------------------G------S-----------------------
---------------P----------------------------------D--Q---PGLIPRTCEDL-F-Q
---R----I----------------------E-N------V--E-SP-------------------------
-------D----------------------------------VS-FN---V----RVSYFE--------V-Y
----NEHVRDL-----L--------------------------------V----------------------
-------------------------------------------P--RTDPP-HY-----LR---IR----ES
--------------------------------------------------PTE--G---PYVK------DL-
---TEVTV---RN----------------YSEIMKYMRKG-----DVSRTVASTKMNDTS--S-----R-SH
AVF--TITLK--Q--I-H--HDLST-----------------------------------------------
-------DETTER-T-------------------------------A-R-----------IRLVDL------
---------------------AGSERAK-S------------------------T-E---------------
-----------A-T----G-----------Q--RLREGSNINKSL-TTLGR-----------VIAAL-----
----A-------------------DPKQG-----------------------------------RPGKRK--
----GK----D--------IVP--Y-----RDSI----LTWLLK--------DS--LG-G----NS------
---KTAMIACISPS--------------------------------DYEETL--------------------
-------------------------------------STLRYA-DQAKH--------IRTRARVN--
>115401696/7-369
--GNIK----------------VVVRV----RP----F-NS-R---------------------------EI
D------------------------------------RGA-------------KCI-V--Q-M-KD---NQ-
------TI----LSTP--------------------------------------------------------
PGAEDKSRKG---GKAAADG-NKS---F-AF-D--------RSY----------WS---------F-DK--N
-APNY-A-SQDSLFG-DLGVPLL-D--------------NAF-GG-YN---------NCIFAYG--------
------------------QT---GSGKSYS--------M---------------------------------
-M---------------------------------------G------Y-----------------------
---------------G----------------------------------K--E---YGVIPRICQSM-F-E
---R----I----------------------S-S----MMQ--Q-DS-------------------------
-------N----------------------------------LN-CT---V----EVSYLE--------I-Y
----NERVRDL-----L--------------------------------N----------------------
-------------------------------------------P----SNK-GN-----LK---VR----EH
--------------------------------------------------PST--G---PYVE------DL-
---AKLVV---RS----------------FDEIENLMDEG-----NKARTVAATNMNETS--S-----R-SH
AVF--TLTLT--Q--K-R--HDAET-----------------------------------------------
-------SMDSEK-V-------------------------------S-R-----------ISLVDL------
---------------------AGSERAT-S------------------------T-G---------------
-----------A-T----G-----------A--RLKEGAEINRSL-STLGR-----------VIAAL-----
----A-------------------DLASG-----------------------------------KKK-----
----NA----S--------MVP--Y-----RDSV----LTWLLK--------DS--LG-G----NS------
---MTAMIAAISPA----------------------D-------I-NFDETL--------------------
-------------------------------------STLRYA-DSAKR--------IKNHAVVN--
>116058861/54-378
--DGAA----------------VRVRT---------------------------------------------
------------------------------------------------------------------------
------------------------------------------------------------------------
-------------TASTHGI-ARR---Y-AV-D--------GAF----------DG----------------
----N-A-TQREVYA-ECCAPVL-E--------------AVR-NG-CR---------GCVLAYG--------
------------------QT---GSGKTYS--------L---------------------------------
-L---------------------------------------N------G-----------------------
---GVEDEGE---GAS----------------------------------G--G---PGIIPRIAVDC-F-A
---R----A----------------------A-S--------------------------------------
-------DA--------------------------------RHA-YE---V----SVSMAQ--------I-Y
----NEHVDDL-----V--------------------------------A----------------------
-------------------------------------------------KR-SG-----LK---VT----PA
--------------------------------------------------CDG-SG---WEIE------GL-
---AWTPC---RN----------------AEDVLECFRRG-----RSRLVYAETHMNKQS--S-----R-SH
CVF--QMQIE--R---------------------------------------IERPLEAETDEEAGTTDGET
SDAHKL-VTVEKR-C-------------------------------G-L-----------LTIVDL------
---------------------AGSERQK-K------------------------T-Q---------------
-----------N-V----G-----------E--RFKEALNINASL-FALGN-----------VVSAL-----
----A-------------------AGH---------------------------------------------
----------K--------HIP--Y-----RDST----LTKILE--------SS--LN-G----KS------
---RTVMLVCVNTE----------------------V-------E-HANESA--------------------
-------------------------------------SSLDFA-TRAM-------------------
>116242605/4-361
--ASVK----------------VAVRV----RP----F-NS-R---------------------------ET
S------------------------------------KES-------------KCI-I--Q-M-QG---NS-
------TS----IINP--------------------------------------------------------
--------------KNPKEA-PKS---F-SF-D--------YSY----------WS---------HTSP--E
-DPCF-A-SQNRVYN-DIGKEML-L--------------HAF-EG-YN---------VCIFAYG--------
------------------QT---GAGKSYT--------M---------------------------------
-M---------------------------------------G------K-----------------------
---------------Q----------------------------------E--E-SQAGIIPQLCEEL-F-E
---K----I----------------------N-D------N--C-NE-------------------------
-------E----------------------------------MS-YS---V----EVSYME--------I-Y
----CERVRDL-----L--------------------------------N----------------------
-------------------------------------------P----KNK-GN-----LR---VR----EH
--------------------------------------------------PLL--G---PYVE------DL-
---SKLAV---TS----------------YTDIADLMDAG-----NKARTVAATNMNETS--S-----R-SH
AVF--TIVFT--Q--K-K--HDNET-----------------------------------------------
-------NLSTEK-V-------------------------------S-K-----------ISLVDL------
---------------------AGSERAD-S------------------------T-G---------------
-----------A-K----G-----------T--RLKEGANINKSL-TTLGK-----------VISAL-----
----A-------------------EVDNC---------------------------------TSKSKKKK--
----KT----D--------FIP--Y-----RDSV----LTWLLR--------EN--LG-G----NS------
---RTAMVAALSPA----------------------D-------I-NYDETL--------------------
-------------------------------------STLRYA-DRAKQ--------IKCNAVIN--
>116242606/4-355
--ASVK----------------VAVRV----RP----F-NA-R---------------------------ET
S------------------------------------QDA-------------KCV-V--S-M-QG---NT-
------TS----IINP--------------------------------------------------------
--------------KQSKDA-PKS---F-TF-D--------YSY----------WS---------HTST--E
-DPQF-A-SQQQVYR-DIGEEML-L--------------HAF-EG-YN---------VCIFAYG--------
------------------QT---GAGKSYT--------M---------------------------------
-M---------------------------------------G------R-----------------------
---------------Q----------------------------------E--P-GQQGIVPQLCEDL-F-S
---R----V----------------------S-E------N--Q-SA-------------------------
-------Q----------------------------------LS-YS---V----EVSYME--------I-Y
----CERVRDL-----L--------------------------------N----------------------
-------------------------------------------P----KSR-GS-----LR---VR----EH
--------------------------------------------------PIL--G---PYVQ------DL-
---SKLAV---TS----------------YADIADLMDCG-----NKARTVAATNMNETS--S-----R-SH
AVF--TIVFT--Q--R-C--HDQLT-----------------------------------------------
-------GLDSEK-V-------------------------------S-K-----------ISLVDL------
---------------------AGSERAD-S------------------------S-G---------------
-----------A-R----G-----------M--RLKEGANINKSL-TTLGK-----------VISAL-----
----A-------------------DMQSK---------------------------------------KR--
----KS----D--------FIP--Y-----RDSV----LTWLLK--------EN--LG-G----NS------
---RTAMIAALSPA----------------------D-------I-NYEETL--------------------
-------------------------------------STLRYA-DRTKQ--------IRCNAIIN--
>1170665/11-399
--ERVK----------------VSVRV----RP----L-NE-R---------------------------EN
N-----------------------------------------------------------------APEGTK
VTVAAKQA------------------------------------------------------------AAVV
TVKVLGGSNNSGAAESMGTA-RRVAQDF-QF-D--------HVFWSVETPDACGAT----------------
----P-A-TQADVFR-TIGYPLV-Q--------------HAF-DG-FN---------SCLFAYG--------
------------------QT---GSGKTYT--------M---------------------------------
-M---------------------------------------G------A-----------------------
------DVSA---LSG----------------------------------E--G---NGVTPRICLEI-F-A
---R----K----------------------A-S------V--E-AQ-------------------------
----------------------------------------GHSR-WI---V----ELGYVE--------V-Y
----NERVSDL-----L--------------------------------G----------------------
---------------------------------------KRKKGVKGGGEE-VY-----VD---VR----EH
--------------------------------------------------PSR--G---VFLE------GQ-
---RLVEV---GS----------------LDDVVRLIEIG-----NGVRHTASTKMNDRS--S-----R-SH
AII--MLLLR--E--E-R--TMTTKS----------------------------------------------
---GET-IRTAGK-S-------------------------------S-R-----------MNLVDL------
---------------------AGSERVA-Q------------------------S-Q---------------
-----------V-E----G-----------Q--QFKEATHINLSL-TTLGR-----------VIDVL-----
----A-------------------DMATKGAKAQY-------------------------------------
----------S--------VAP--F-----RDSK----LTFILK--------DS--LG-G----NS------
---KTFMIATVSPS----------------------A-------L-NYEETL--------------------
-------------------------------------STLRYA-SRARD--------IVNVAQVN--
>118572662/4-359
--TKVK----------------VAVRV----RP----M-NR-R---------------------------EL
E------------------------------------LNT-------------KCV-V--E-M-EG---NQ-
------TV----LHPP--------------------------------------------------------
--------P-SNTKQGERKP-PKV---F-AF-D--------YCF----------WS---------M-DE--S
NTTKY-A-GQEVVFK-CLGEGIL-E--------------KAF-QG-YN---------ACIFAYG--------
------------------QT---GSGKSFS--------M---------------------------------
-M---------------------------------------G------H-----------------------
---------------A----------------------------------E--Q---LGLIPRLCCAL-F-K
---R----I----------------------S-L------E--Q-NE-------------------------
-------S----------------------------------QT-FK---V----EVSYME--------I-Y
----NEKVRDL-----L--------------------------------D----------------------
-------------------------------------------P---KGSR-QS-----LK---VR----EH
--------------------------------------------------KVL--G---PYVD------GL-
---SQLAV---TS----------------FEDIESLMSEG-----NKSRTVAATNMNEES--S-----R-SH
AVF--NIIIT--Q--T-L--YDLQS-----------------------------------------------
-------GNSGEK-V-------------------------------S-K-----------VSLVDL------
---------------------AGSERVS-K------------------------T-G---------------
-----------A-A----G-----------E--RLKEGSNINKSL-TTLGL-----------VISSL-----
----A-------------------DQAAG---------------------------------------KG--
----KS----K--------FVP--Y-----RDSV----LTWLLK--------DN--LG-G----NS------
---QTSMIATISPA----------------------A-------D-NYEETL--------------------
-------------------------------------STLRYA-DRAKR--------IVNHAVVN--
>119174590/93-446
---------------------------------------FLPR---------------------------EI
Q------------------------------------RGA-------------HCL-VHMNPATQS------
------TT----LLAP--------------------------------------------------------
--SGAQGQISKVQSRSKVVE-DKT---F-TF-D--------NSF----------WS-------------HDE
DDPHY-A-TQEDVYN-CLGEEFL-D--------------HNF-EG-YH---------TCIFAYG--------
------------------QT---GSGKSYT--------M---------------------------------
-M---------------------------------------G------T-----------------------
---------------P----------------------------------E--N---PGLIPRTCEDL-F-Q
---R----I----------------------E-N------S--Q-SP-------------------------
-------D----------------------------------VT-YH---V----RVSYFE--------V-Y
----NEHVRDL-----L--------------------------------V----------------------
-------------------------------------------P--RTDTP-YY-----LK---IR----ES
--------------------------------------------------PTD--G---PYVK------DL-
---TDVPV---RN----------------FAEVLRYMRKG-----DASRTTASTKMNDTS--S-----R-SH
AVF--TIMLK--Q--I-H--HDLTT-----------------------------------------------
-------DETIER-T-------------------------------A-R-----------IRLVDL------
---------------------AGSERAK-A------------------------T-E---------------
-----------A-T----G-----------Q--RLREGSNINKSL-TTLGR-----------VIAAL-----
----A-------------------DNRPG-----------------------------------RA--RK--
----NK----D--------IVP--Y-----RDSI----LTWLLK--------DS--LG-G----NS------
---KTAMIACIAPS--------------------------------DYEETL--------------------
-------------------------------------STLRYA-DQAKR--------IRTRAVIN--
>119196023/7-370
--GNIK----------------VVVRV----RP----F-NS-R---------------------------EI
A------------------------------------RSA-------------KCI-V--Q-M-QG---NQ-
------TV----LTPP--------------------------------------------------------
PGAEEKGRKGGK-GGGTIDG-PKA---F-AF-D--------KSY----------WS---------F-DR--D
-AKNY-A-GQDNLFS-DLGAPLL-D--------------NAF-QG-YN---------NCIFAYG--------
------------------QT---GSGKSYS--------M---------------------------------
-M---------------------------------------G------Y-----------------------
---------------G----------------------------------E--E---YGVIPRICKDM-F-Q
---R----I----------------------A-T-----MQ--T-DK-------------------------
-------N----------------------------------LS-CT---V----EVSYLE--------I-Y
----NERVRDL-----L--------------------------------N----------------------
-------------------------------------------P----ATK-GN-----LK---VR----EH
--------------------------------------------------PST--G---PYVE------DL-
---AKLVV---RS----------------FQEIENLMDEG-----NKARTVAATNMNETS--S-----R-SH
AVF--TLTLT--Q--K-R--HDTET-----------------------------------------------
-------TMDTEK-V-------------------------------S-R-----------ISLVDL------
---------------------AGSERAT-S------------------------T-G---------------
-----------A-T----G-----------A--RLKEGAEINRSL-STLGR-----------VIAAL-----
----A-------------------DLSSG-----------------------------------KKK-----
----NA----S--------MVP--Y-----RDSV----LTWLLK--------DS--LG-G----NS------
---MTAMIAAISPA----------------------D-------I-NYEETL--------------------
-------------------------------------STLRYA-DSAKR--------IKNHAVVN--
>119364606/4-361
--ASVK----------------VAVRV----RP----F-NS-R---------------------------EM
S------------------------------------RDS-------------KCI-I--Q-M-SG---ST-
------TT----IVNP--------------------------------------------------------
--------------KQPKET-PKS---F-SF-D--------YSY----------WS---------HTSP--E
-DINY-A-SQKQVYR-DIGEEML-Q--------------HAF-EG-YN---------VCIFAYG--------
------------------QT---GAGKSYT--------M---------------------------------
-M---------------------------------------G------K-----------------------
---------------Q----------------------------------E--K-DQQGIIPQLCEDL-F-S
---R----I----------------------N-D------T--T-ND-------------------------
-------N----------------------------------MS-YS---V----EVSYME--------I-Y
----CERVRDL-----L--------------------------------N----------------------
-------------------------------------------P----KNK-GN-----LR---VR----EH
--------------------------------------------------PLL--G---PYVE------DL-
---SKLAV---TS----------------YNDIQDLMDSG-----NKARTVAATNMNETS--S-----R-SH
AVF--NIIFT--Q--K-R--HDAET-----------------------------------------------
-------NITTEK-V-------------------------------S-K-----------ISLVDL------
---------------------AGSERAD-S------------------------T-G---------------
-----------A-K----G-----------T--RLKEGANINKSL-TTLGK-----------VISAL-----
----A-------------------EMDSG---------------------------------PNKNKKKK--
----KT----D--------FIP--Y-----RDSV----LTWLLR--------EN--LG-G----NS------
---RTAMVAALSPA----------------------D-------I-NYDETL--------------------
-------------------------------------STLRYA-DRAKQ--------IRCNAVIN--
>119478542/92-449
---------------------------------------FLPR---------------------------ET
E------------------------------------RNA-------------ECL-IEMDPHTQM------
------TK----LKAP--------------------------------------------------------
SVDPEDEGKPKSQARGKVLE-DKA---F-VF-D--------NSF----------WS-------------HDP
NDEHY-A-TQEDVYN-CLGEEFL-D--------------HNF-EG-YH---------TCIFAYG--------
------------------QT---GSGKSYT--------M---------------------------------
-M---------------------------------------G------T-----------------------
---------------P----------------------------------E--Q---PGLIPRTCEDL-F-Q
---R----I----------------------E-S------A--E-SP-------------------------
-------D----------------------------------VS-YN---V----RVSYFE--------V-Y
----NEHVRDL-----L--------------------------------V----------------------
-------------------------------------------P--RTDPP-HY-----LR---IR----ES
--------------------------------------------------PSE--G---PYVK------DL-
---TEVTV---RN----------------YNELMKYMRKG-----DMSRTVASTKMNDTS--S-----R-SH
AVF--TITLK--Q--I-H--HDLST-----------------------------------------------
-------DETTER-T-------------------------------A-R-----------IRLVDL------
---------------------AGSERAK-S------------------------T-E---------------
-----------A-T----G-----------Q--RLREGSNINKSL-TTLGR-----------VIAAL-----
----A-------------------DPKHG-----------------------------------RSGKRK--
----GK----D--------VVP--Y-----RDSI----LTWLLK--------DS--LG-G----NS------
---KTAMIACISPS--------------------------------DYEETL--------------------
-------------------------------------STLRYA-DQAKR--------IRTRARVN--
>119481813/7-356
--GNIK----------------VVVRV----RP----F-NS-R-----------------------------
-----------------------------------------------------------------G---NQ-
------TI----LVPP--------------------------------------------------------
PGADEKSRKAG--GKGAVEG-PKT---F-AF-D--------RSY----------WS---------F-DK--N
-APNY-A-GQDNLFA-DLGVPLL-D--------------NAF-QG-YN---------NCIFAYG--------
------------------QT---GSGKSYS--------M---------------------------------
-M---------------------------------------G------Y-----------------------
---------------G----------------------------------K--E---YGVIPRICQEM-F-Q
---R----I----------------------A-K-----MQ--E-DK-------------------------
-------N----------------------------------LN-CT---V----EVSYLE--------I-Y
----NERVRDL-----L--------------------------------N----------------------
-------------------------------------------P----SNK-GN-----LK---VR----EH
--------------------------------------------------PST--G---PYVE------DL-
---AKLAV---RS----------------FEEIDHLMDEG-----NKARTVAATNMNETS--S-----R-SH
AVF--TLTLT--Q--K-R--HDAET-----------------------------------------------
-------SMDTEK-V-------------------------------S-R-----------ISLVDL------
---------------------AGSERAN-S------------------------T-G---------------
-----------A-T----G-----------A--RLKEGAEINRSL-STLGR-----------VIAAL-----
----A-------------------DVASG-----------------------------------KKK-----
----NA----S--------MVP--Y-----RDSI----LTWLLK--------DS--LG-G----NS------
---MTAMIAAISPA----------------------D-------I-NFDETL--------------------
-------------------------------------STLRYA-DSAKR--------IKNHAVVN--
>121713944/92-449
---------------------------------------FLPR---------------------------ET
D------------------------------------RNA-------------ECL-ISMDPNTQM------
------TK----LRAP--------------------------------------------------------
AIHPDDEGKPKSQARGKILE-DKA---F-VF-D--------NSF----------WS-------------HDV
NDDHY-A-HQEDVYN-CLGEEFL-D--------------HNF-EG-YH---------TCIFAYG--------
------------------QT---GSGKSYT--------M---------------------------------
-M---------------------------------------G------T-----------------------
---------------P----------------------------------E--Q---PGLIPRTCEDL-F-Q
---R----I----------------------E-N------A--E-SP-------------------------
-------D----------------------------------VS-YN---V----RVSYFE--------V-Y
----NEHVRDL-----L--------------------------------V----------------------
-------------------------------------------P--RTDPP-HY-----LR---IR----ES
--------------------------------------------------PAE--G---PYVK------DL-
---TEVTA---RN----------------FTELMKYMRKG-----DVSRTVASTKMNDTS--S-----R-SH
AVF--TITLK--Q--M-H--HDLST-----------------------------------------------
-------DETTER-T-------------------------------A-R-----------IRLVDL------
---------------------AGSERAK-S------------------------T-E---------------
-----------A-T----G-----------Q--RLREGSNINKSL-TTLGR-----------VIAAL-----
----A-------------------DPKHG-----------------------------------RSGKRK--
----GK----D--------VVP--Y-----RDSI----LTWLLK--------DS--LG-G----NS------
---KTAMIACISPS--------------------------------DYEETL--------------------
-------------------------------------STLRYA-DQAKR--------IRTRARVN--
>121716118/7-369
--GNIK----------------VVVRV----RP----F-NS-R---------------------------EI
D------------------------------------RGA-------------KCI-V--Q-M-KG---NQ-
------TV----LVPP--------------------------------------------------------
PGADEKSRKAG--GKGAAEG-PKA---F-AF-D--------RSY----------WS---------F-DK--N
-APNY-A-GQDNLFA-DLGVPLL-D--------------NAF-QG-YN---------NCIFAYG--------
------------------QT---GSGKSYS--------M---------------------------------
-M---------------------------------------G------Y-----------------------
---------------G----------------------------------K--E---YGVIPRICQEM-F-Q
---R----I----------------------A-K-----IQ--E-DK-------------------------
-------N----------------------------------LN-CT---V----EVSYLE--------I-Y
----NERVRDL-----L--------------------------------N----------------------
-------------------------------------------P----SNK-GN-----LK---VR----EH
--------------------------------------------------PST--G---PYVE------DL-
---AKLAV---RS----------------FSEIDNLMDEG-----NKARTVAATNMNETS--S-----R-SH
AVF--TLTLT--Q--K-R--HDAET-----------------------------------------------
-------SMDTEK-V-------------------------------S-R-----------ISLVDL------
---------------------AGSERAN-S------------------------T-G---------------
-----------A-T----G-----------A--RLKEGAEINRSL-STLGR-----------VIAAL-----
----A-------------------DVASG-----------------------------------KKK-----
----NA----S--------MVP--Y-----RDSI----LTWLLK--------DS--LG-G----NS------
---MTAMIAAISPA----------------------D-------I-NFDETL--------------------
-------------------------------------STLRYA-DSAKR--------IKNHAVVN--
>122068686/2-358
--SSVK----------------VAVRV----RP----F-NS-R---------------------------EI
S------------------------------------RES-------------KCI-I--E-M-SG---NT-
------TC----ITNP--------------------------------------------------------
-----------KVPPGTSDS-IKR---F-NY-D--------YSY----------WS---------H-DP--R
-DAEF-S-TQSMVYA-DIGEEML-Q--------------HSF-DG-YN---------VCIFAYG--------
------------------QT---GAGKSYT--------M---------------------------------
-M---------------------------------------G------K-----------------------
---------------Q----------------------------------E--E-SQEGVIPMICKDL-F-R
---R----I----------------------Q-E------T--E-GV-------------------------
-------D----------------------------------LK-YS---V----EVSYME--------I-Y
----CERVRDL-----L--------------------------------N----------------------
-------------------------------------------P----KNK-GN-----LK---VR----EH
--------------------------------------------------PLL--G---PYVE------DL-
---SKLAV---TS----------------YQDIHDLIDEG-----NKARTVAATNMNETS--S-----R-SH
AVF--TIFFT--Q--R-R--VDKMT-----------------------------------------------
-------SLETEK-V-------------------------------S-K-----------ISLVDL------
---------------------AGSERAD-S------------------------T-G---------------
-----------A-K----G-----------T--RLKEGANINKSL-TTLGK-----------VISAL-----
----A-------------------EVASK------------------------------------SKKSK--
----KA----D--------FIP--Y-----RDSV----LTWLLR--------EN--LG-G----NS------
---KTAMIAAISPA----------------------D-------I-NYDETL--------------------
-------------------------------------STLRYA-DRAKQ--------IVCKAVVN--
>12230206/4-354
--ASVK----------------VAVRV----RP----F-NA-R---------------------------ET
S------------------------------------QDA-------------KCV-V--S-M-QG---NT-
------TS----IINP--------------------------------------------------------
--------------KQSRMF-LKA-----SF-D--------YSY----------WS---------HTSV--E
-DPQF-A-SQQQVYR-DIGEEML-L--------------HAF-EG-YN---------VCIFAYG--------
------------------QT---GAGKSYT--------M---------------------------------
-M---------------------------------------G------R-----------------------
---------------Q----------------------------------E--P-GQQGIVPQLCEDL-F-S
---R----V----------------------N-V------N--Q-SA-------------------------
-------Q----------------------------------LS-YS---V----EVSYME--------I-Y
----CERVRDL-----L--------------------------------N----------------------
-------------------------------------------P----KSR-GS-----LR---VR----EH
--------------------------------------------------PIL--G---PYVQ------DL-
---SKLAV---TS----------------YADIADLMDCG-----NKARTVAATNMNETS--S-----R-SH
AVF--TIVFT--Q--R-S--HDQLT-----------------------------------------------
-------GLDSEK-V-------------------------------S-K-----------ISLVNL------
---------------------AGSERAD-S------------------------S-G---------------
-----------A-R----G-----------M--RLKEGANINKSL-TTLGK-----------VISAL-----
----A-------------------DLQSK---------------------------------------KR--
----KS----D--------FIP--Y-----RDSV----LTWLLK--------EN--LG-G----NS------
---RTAMIAALSPA----------------------D-------I-NYEETL--------------------
-------------------------------------STLRYA-DRTKQ--------IRCNAVIN--
>124487163/4-360
--SKVK----------------VAVRV----RP----M-NR-R---------------------------EI
D------------------------------------LHT-------------KCV-V--D-V-EA---NK-
------VI----LNPV--------------------------------------------------------
--------NTNLSKGDARGQ-PKI---F-AY-D--------HCF----------WS---------M-DE--S
VREKY-A-GQEDVFK-CLGENIL-Q--------------NAF-DG-YN---------ACIFAYG--------
------------------QT---GSGKSYT--------M---------------------------------
-M---------------------------------------G------T-----------------------
---------------A----------------------------------D--Q---PGLIPRLCSGL-F-E
---R----T----------------------Q-K------E--E-NE-------------------------
-------E----------------------------------QS-FK---V----EVSYME--------I-Y
----NEKVRDL-----L--------------------------------D----------------------
-------------------------------------------P---KGSR-QT-----LK---VR----EH
--------------------------------------------------SVL--G---PYVD------GL-
---SKLAV---TS----------------YKDIESLMSEG-----NKSRTVAATNMNEES--S-----R-SH
AVF--KITLT--H--T-L--YDVKS-----------------------------------------------
-------GTSGEK-V-------------------------------G-K-----------LSLVDL------
---------------------AGSERAT-K------------------------T-G---------------
-----------A-A----G-----------D--RLKEGSNINKSL-TTLGL-----------VISAL-----
----A-------------------DQGAG---------------------------------------KN--
----KN----K--------FVP--Y-----RDSV----LTWLLK--------DS--LG-G----NS------
---KTAMVATVSPA----------------------A-------D-NYDETL--------------------
-------------------------------------STLRYA-DRAKH--------IVNHAVVN--
>12644454/4-361
--ASVK----------------VAVRV----RP----F-NS-R---------------------------ET
S------------------------------------KES-------------KCI-I--Q-M-QG---NS-
------TS----IINP--------------------------------------------------------
--------------KNPKEA-PKS---F-SF-D--------YSY----------WS---------HTSP--E
-DPCF-A-SQNRVYN-DIGKEML-L--------------HAF-EG-YN---------VCIFAYG--------
------------------QT---GAGKSYT--------M---------------------------------
-M---------------------------------------G------K-----------------------
---------------Q----------------------------------E--E-SQAGIIPQLCEEL-F-E
---K----I----------------------N-D------N--C-NE-------------------------
-------E----------------------------------MS-YS---V----EVSYME--------I-Y
----CERVRDL-----L--------------------------------N----------------------
-------------------------------------------P----KNK-GN-----LR---VR----EH
--------------------------------------------------PLL--G---PYVE------DL-
---SKLAV---TS----------------YTDIADLMDAG-----NKARTVAATNMNETS--S-----R-SH
AVF--TIVFT--Q--K-K--QDPET-----------------------------------------------
-------NLSTEK-V-------------------------------S-K-----------ISLVDL------
---------------------AGSERAD-S------------------------T-G---------------
-----------A-K----G-----------T--RLKEGANINKSL-TTLGK-----------VISAL-----
----A-------------------EVDNC---------------------------------TSKSKKKK--
----KT----D--------FIP--Y-----RDSV----LTWLLR--------EN--LG-G----NS------
---RTAMVAALSPA----------------------D-------I-NYDETL--------------------
-------------------------------------STLRYA-DRAKQ--------IKCNAVIN--
>145249804/93-450
---------------------------------------FLPR---------------------------EI
N------------------------------------RNA-------------ECL-ISMDPHTQT------
------TK----LRAP--------------------------------------------------------
QISPEDEGKPKSQARGKVLE-DKS---F-VF-D--------NSF----------WS-------------HNE
RDPHY-A-HQEDVYN-CLGEEFL-D--------------HNF-EG-YH---------TCIFAYG--------
------------------QT---GSGKSYT--------M---------------------------------
-M---------------------------------------G------T-----------------------
---------------P----------------------------------E--A---PGLIPRTCEDL-F-Q
---R----I----------------------E-S------A--E-SP-------------------------
-------D----------------------------------IS-FN---V----RVSYFE--------V-Y
----NEHVRDL-----L--------------------------------V----------------------
-------------------------------------------P--RSDPP-HY-----LR---IR----ES
--------------------------------------------------PLE--G---PYVK------DL-
---TEVTV---KS----------------FDELMKFMRKG-----DVSRTVASTKMNDTS--S-----R-SH
AVF--TITLK--Q--I-H--HDLST-----------------------------------------------
-------DETTER-T-------------------------------A-R-----------IRLVDL------
---------------------AGSERAK-S------------------------T-E---------------
-----------A-T----G-----------Q--RLREGSNINKSL-TTLGR-----------VIAAL-----
----A-------------------DPKPG-----------------------------------RGGKRK--
----GK----D--------VVP--Y-----RDSI----LTWLLK--------DS--LG-G----NS------
---KTAMIACISPS--------------------------------DYEETL--------------------
-------------------------------------STLRYA-DQAKR--------IRTRARVN--
>145250765/5-368
--GNIK----------------VVVRV----RP----F-NS-R---------------------------EI
D------------------------------------RGA-------------KCI-V--Q-M-KD---NQ-
------TV----LSTP--------------------------------------------------------
PGADDKARKAGG-GKGADGG-PKS---F-AF-D--------RSY----------WS---------F-DK--N
-APNY-A-SQDNLFL-DLGVPLL-D--------------NAF-QG-YN---------NCIFAYG--------
------------------QT---GSGKSYS--------M---------------------------------
-M---------------------------------------G------Y-----------------------
---------------G----------------------------------K--E---YGVIPRICQDM-F-E
---R----I----------------------H-S-----IQ--Q-DK-------------------------
-------N----------------------------------LG-CT---V----EVSYLE--------I-Y
----NERVRDL-----L--------------------------------N----------------------
-------------------------------------------P----SNK-GN-----LK---VR----EH
--------------------------------------------------PST--G---PYVE------DL-
---AKLVV---RS----------------FEEIENLMDEG-----NKARTVAATNMNETS--S-----R-SH
AVF--TLTLT--Q--K-R--HDAET-----------------------------------------------
-------SMDTEK-V-------------------------------S-R-----------ISLVDL------
---------------------AGSERAN-S------------------------T-G---------------
-----------A-T----G-----------A--RLKEGAEINRSL-STLGR-----------VIAAL-----
----A-------------------DVAAG-----------------------------------KKK-----
----NA----S--------MVP--Y-----RDSI----LTWLLK--------DS--LG-G----NS------
---MTAMIAAISPA----------------------D-------I-NFEETL--------------------
-------------------------------------STLRYA-DSAKR--------IKNHAVVN--
>145348596/44-373
IEDGRV----------------VSVKS---------------------------------------------
------------------------------------------------------------------------
------------------------------------------------------------------------
-------------TTSVNGV-TRR---F-AV-D--------GAF----------DG----------------
----R-A-TQREVYA-ETCAPVL-E--------------AVR-SG-CR---------GCVLAYG--------
------------------QT---GSGKTYS--------L---------------------------------
-L---------------------------------------N------G--------------------GGD
RAEREASTSE---GGN----------------------------------G--G---PGLVPRIAVDC-F-A
---R----A----------------------A-S--------------------------------------
-------DA--------------------------------RHA-YE---V----SCAMAQ--------I-Y
----NEQVDDL-----V--------------------------------A----------------------
-------------------------------------------------KK-SG-----LR---VV----PA
--------------------------------------------------SDG-SG---WEIE------NL-
---SWTPC---RS----------------AEDVLECFRRG-----RSRLVYAETHMNKQS--S-----R-SH
CVF--QMKIE--R---------------------------------------IERPIEADVDR---DEDEDE
DGTAQL-VAVEKR-L-------------------------------G-L-----------LTIVDL------
---------------------AGSERQK-K------------------------T-Q---------------
-----------N-V----G-----------A--RFKEALNINTSL-LALGN-----------VVSAL-----
----A-------------------AGH---------------------------------------------
----------R--------HIP--Y-----RDST----LTKILE--------PS--LN-G----KS------
---RTVLLVCVSSE----------------------I-------E-HANESA--------------------
-------------------------------------NSLDFA-TRAM-------------------
>145605477/4-360
--GNIK----------------VVVRC----RP----F-NS-R---------------------------EK
D------------------------------------RGA-------------KCI-V--E-M-RG---NQ-
------TI----LTAP--------------------------------------------------------
EG-----------ANKKDQG-QKV---F-AF-D--------RSY----------WS---------F-DK--E
-APNY-A-GQSNLHT-DLGIPLL-D--------------NAF-QG-YN---------NCIFAYG--------
------------------QT---GSGKSYS--------M---------------------------------
-M---------------------------------------G------Y-----------------------
---------------G----------------------------------K--D---YGIMRLICQDM-F-E
---R----I----------------------G-K-----LQ--T-DS-------------------------
-------N----------------------------------SK-CT---V----EVSYLE--------I-Y
----NERVRDL-----L--------------------------------N----------------------
-------------------------------------------P----STK-SN-----LK---VR----EH
--------------------------------------------------PST--G---PYVE------DL-
---AKLAV---SS----------------FQEIEHLMDEG-----NKARTVAATNMNETS--S-----R-SH
AVF--TLMLT--Q--K-S--FDVET-----------------------------------------------
-------NMAMEK-V-------------------------------A-K-----------ISLVDL------
---------------------AGSERAT-S------------------------T-G---------------
-----------A-T----G-----------A--RLKEGAEINRSL-STLGR-----------VIAAL-----
----A-------------------DLSTG-----------------------------------KKKKGG--
----AT----G--------QVP--Y-----RDSV----LTWLLK--------DS--LG-G----NS------
---MTAMIAAISPA----------------------D-------I-NFDETL--------------------
-------------------------------------STLRYA-DSAKR--------IKNHAVVN--
>145612205/49-413
---------------------------------------FLPR---------------------------EL
E------------------------------------RGA-------------ECL-VRMNPVTQE------
------TT----LLVP--------------------------------------------------------
--NDEDPANSRAKSR-KVIE-QKS---F-TF-D--------NSF----------WS-------------HDR
KDEHY-A-EQADVYN-HVGEEFL-D--------------HNF-EG-YH---------TCIFAYG--------
------------------QT---GSGKSYT--------M---------------------------------
-M---------------------------------------G------T-----------------------
---------------P----------------------------------D--Q---PGLIPRTCEDL-F-Q
---R----I----------------------E-E------AQEE-SP-------------------------
-------N----------------------------------IS-YN---V----RVSYFE--------V-Y
----NEHVRDL-----L--------------------------------M----------------------
-------------------------------------------PVVPNQAP-YY-----LK---IR----ES
--------------------------------------------------PTE--G---PYVK------EL-
---TEVPV---RS----------------LDEILRYMKMG-----DRSRTTASTKMNDTS--S-----R-SH
AVF--TIMLK--Q--I-H--HDMET-----------------------------------------------
-------DETTER-S-------------------------------S-R-----------IRLVDL------
---------------------AGSERAK-A------------------------T-E---------------
-----------A-T----G-----------Q--RLREGSNINKSL-TTLGR-----------VIAAL-----
----A-------------------DPKHT-----------------------------------STPKKKNK
QRTGGE----Q--------IVP--Y-----RDSI----LTWLLK--------DS--LG-G----NS------
---KTAMIACIAPS--------------------------------DYEETL--------------------
-------------------------------------STLRYA-DQAKR--------IRTRAVVN--
>148725639/13-324
------------------------------------------------------------------------
------------------------------------------------------------------------
------------------------------------------------------------------------
------------------ER-VKS---F-SY-D--------FSY----------DS-------------MNS
TSLNF-V-TQEKIFK-DLGTDVL-Q--------------AAF-EG-YN---------ACVFAYG--------
------------------QT---GSGKTYT--------M---------------------------------
-M---------------------------------------G------N-----------------------
---------------P----------------------------------G--D---YGLIPRICEGL-F-H
---H----I----------------------G-G------V--LQKD-------------------------
-------K----------------------------------AS-FH---M----EVSYFE--------I-Y
----NERVRDL-----L--------------------------------P----------------------
---------------------------------------------STETQG-CE-----LR---VR----EH
--------------------------------------------------PKD--G---PYVD------AL-
---SRHQV---QS----------------YTEVGQLMQEG-----NKRRATANTGMNNVS--S-----R-SH
AIF--TIRFI--K--A-M--FDG-------------------------------------------------
-------ELPSET-V-------------------------------S-K-----------VHLVDL------
---------------------AGSERAD-A------------------------T-Q---------------
-----------T-T----G-----------I--RLKEGANINRSL-VTLGI-----------VISTL-----
----A-------------------DLSVS------------------------------------GGIKR--
----KQ----S--------FVP--Y-----RDSV----LTWLLK--------DS--LG-G----NS------
---KTIMIATISPA----------------------D-------V-NYSETL--------------------
-------------------------------------NTLRYA-SRAKN--------ILNKPTVN--
>149632525/4-360
--TKVK----------------VAVRV----RP----M-NR-R---------------------------EL
E------------------------------------LNT-------------KCV-V--E-M-EG---NQ-
------TI----LHPP--------------------------------------------------------
--------PAANTKQGERKP-PKV---F-AF-D--------YCF----------WS---------M-DE--S
NTTKY-A-GQDVVFK-CLGDGIL-E--------------KAF-QG-YN---------ACIFAYG--------
------------------QT---GSGKSFS--------M---------------------------------
-M---------------------------------------G------S-----------------------
---------------S----------------------------------E--Q---LGLIPRLCCAL-F-Q
---R----I----------------------S-L------E--E-NE-------------------------
-------S----------------------------------QN-FK---V----EVSYME--------I-Y
----NEKVRDL-----L--------------------------------D----------------------
-------------------------------------------P---KGSR-QS-----LK---VR----EH
--------------------------------------------------KVL--G---PYVD------GL-
---SQLAV---TS----------------FEDIESLMSEG-----NKSRTVAATNMNEES--S-----R-SH
AVF--NIIVT--Q--T-L--YDLQS-----------------------------------------------
-------GNSGEK-V-------------------------------S-K-----------VSLVDL------
---------------------AGSERVS-K------------------------T-G---------------
-----------A-A----G-----------E--RLKEGSNINKSL-TTLGL-----------VISSL-----
----A-------------------DQAAG---------------------------------------KG--
----KS----K--------FVP--Y-----RDSV----LTWLLK--------DN--LG-G----NS------
---QTSMIATISPA----------------------A-------D-NYEETL--------------------
-------------------------------------STLRYA-DRAKR--------IVNHAVVN--
>149639091/4-355
--ASVK----------------VAVRV----RP----F-NS-R---------------------------ET
S------------------------------------KES-------------KCI-I--Q-M-QG---NS-
------TS----IVNP--------------------------------------------------------
--------------KNPKEA-PKS---F-SF-D--------YSY----------WS---------HTSP--E
-DPCF-A-SQNRVYN-DIGKEML-L--------------HAF-EG-YN---------VCIFAYG--------
------------------QT---GAGKSYT--------M---------------------------------
-M---------------------------------------G------K-----------------------
---------------Q----------------------------------E--E-SQAGIIPQLCEEL-F-E
---K----I----------------------N-D------N--N-NE-------------------------
-------E----------------------------------MS-YS---V----EVSYME--------I-Y
----CERVRDL-----L--------------------------------N----------------------
-------------------------------------------P----KNK-GN-----LR---VR----EH
--------------------------------------------------PLL--G---PYVE------DL-
---SKLAV---TS----------------YTDIADLMDAG-----NKARTVAATNMNETS--S-----R-SH
AVF--TIVFT--Q--K-K--HDSET-----------------------------------------------
-------DLSTEK-V-------------------------------S-K-----------ISLVDL------
---------------------AGSERAD-S------------------------T-G---------------
-----------A-K----G-----------T--RLKEGANINKSL-TTLGK-----------VISAL-----
----A-------------------EV---------------------------------------SKKKK--
----KT----D--------FIP--Y-----RDSV----LTWLLR--------EN--LG-G----NS------
---RTAMVAALSPA----------------------D-------I-NYDETL--------------------
-------------------------------------STLRYA-DRAKQ--------IKCNAVIN--
>149640967/18-375
------------------------LRV----KP----L-HR-M---------------------------EK
D------------------------------------LEA-------------KFI-I----HMEK---NK-
------TT----ITNL--------------------------------------------------------
------KIPEGGSGDTGRER-TKT---F-TY-D--------FSY----------FS-------------ADS
KSPNY-I-TQEMVFK-NLGTDVL-K--------------SAF-EG-YN---------ACVFAYG--------
------------------QT---GSGKSYT--------M---------------------------------
-M---------------------------------------G------N-----------------------
---------------T----------------------------------G--D---SGLIPRICEGL-F-S
---R----I----------------------G-E------T--TKWD-------------------------
-------E----------------------------------AS-FR---T----EVSYLE--------I-Y
----NERVRDL-----L--------------------------------R----------------------
---------------------------------------------RKSSKT-YN-----LR---VR----EH
--------------------------------------------------PKE--G---PYVE------DL-
---SKHLV---QN----------------YGDVEELMDAG-----NINRTTAATGMNDVS--S-----R-SH
AIF--TIKFT--Q--A-K--FDA-------------------------------------------------
-------EMPCET-V-------------------------------S-K-----------IHLVDL------
---------------------AGSERAD-A------------------------T-G---------------
-----------A-T----G-----------V--RLKEGGNINKSL-VTLGN-----------VISAL-----
----A-------------------DLSQD---------------------------------AANPLVKK--
----KQ----V--------FVP--Y-----RDSV----LTWLLK--------DS--LG-G----NS------
---KTIMIATISPA----------------------D-------V-NYGETL--------------------
-------------------------------------STLRYA-NRAKN--------IINKPTIN--
>149641641/5-359
--DSVK----------------VAVRV----RP----F-SQ-R---------------------------EK
A------------------------------------AGS-------------RCV-I--S-M-HS---ST-
------TT----IRDP--------------------------------------------------------
---------------RNPEH-VKT---F-TF-D--------LAY----------WSHSGFQKDKDGFLMSTG
SNSAY-A-DQRDIFR-DLGQGVL-D--------------NAW-QG-YN---------ATILAYG--------
------------------QT---GSGKSYS--------M---------------------------------
-I---------------------------------------G------C-----------------------
---------------G----------------------------------A--N---RGIIPNVCEEL-F-K
---A----I----------------------Q-T-----------QE-------------------------
-------E----------------------------------NQ-YQ---V----TFSMLE--------I-Y
----NEQVIDL-----L--------------------------------S----------------------
----------------------------------------------KTKKP-GG-----LK---VR----ED
--------------------------------------------------QQQ--G---FYVD------GL-
---SLVPC---DS----------------YAQIERLMEQG-----TKVRTTASTGMNPTS--S-----R-SH
MVI--TIQFK--Q--V-F--LEGDLT----------------------------------------------
------------K-Q-------------------------------S-S-----------INLVDL------
---------------------AGSERQK-S------------------------S-G---------------
-----------S-D----G-----------D--RLREGTRVNLSL-TTLGN-----------VISAL-----
----A-------------------AVAVG----------------------------------------K--
----RM----L--------HIP--Y-----RDSI----LTKLLQ--------PA--LG-G----NS------
---RTVMIAAISPA----------------------D-------I-CYEETL--------------------
-------------------------------------STLRYA-ERTKK--------IKNKAVVN--
>149733059/2-365
--ASVK----------------VAVRV----RP----M-NR-R---------------------------EK
D------------------------------------LEA-------------KFI-I----HMEK---SK-
------TT----ITNL--------------------------------------------------------
------KIPEGGTGDSGRER-TKT---F-TY-D--------FSF----------YS-------------ADT
KSPDY-V-SQEMVFK-TLGTDVV-K--------------SAF-EG-YN---------ACVFAYG--------
------------------QT---GSGKSYT--------M---------------------------------
-M---------------------------------------G------D-----------------------
---------------S----------------------------------G--D---SGLIPRICEGL-F-S
---R----I----------------------N-E------T--TRWD-------------------------
-------E----------------------------------AS-FR---T----EVSYLE--------I-Y
----NEHVRDL-----L--------------------------------R----------------------
---------------------------------------------RKSSKT-FN-----LR---VR----EH
--------------------------------------------------PKE--G---PYVE------DL-
---SKHLV---QN----------------YGDVEELMDAG-----NINRTTAATGMNDVS--S-----R-SH
AIF--TIKFT--Q--A-K--FDS-------------------------------------------------
-------EMPCET-V-------------------------------S-K-----------IHLVDL------
---------------------AGSERAD-A------------------------T-G---------------
-----------A-T----G-----------V--RLKEGGNINKSL-VTLGN-----------VISAL-----
----A-------------------DLSQD---------------------------------AANPLVKK--
----KQ----V--------FVP--Y-----RDSV----LTWLLK--------DS--LG-G----NS------
---KTIMIATISPA----------------------D-------V-NYGETL--------------------
-------------------------------------STLRYA-NRAKN--------IINKPTIN--
>150864534/7-387
--TNIK----------------VLVRV----RP----L-LP-R---------------------------EE
A-------------------------------------------------------------LEDESSKQCL
ITMPVESP---MTTIL-------------------------------------------------KVPTTST
FHSQKNKQNRPGSPSISEEE-FKK---Y-TF-D--------ESI---WSFDRHQDN----------------
----F-V-DNSAFYE-KTGPDII-N--------------HFF-QG-YN---------VCLLAYG--------
------------------QT---SSGKTHT--------M---------------------------------
-M---------------------------------------G------N-----------------------
---------------R----------------------------------N--D---PGLIPLIIKDI-L-G
---Q----K----------------------E-L------L--I-NE-------------------------
-----------------------------------------KIN-CE---V----KISYIE--------I-Y
----NEQVNDL-----L--------------------------------G----------------------
-----------------------------------------------SEES-TK-----CR---VR----EH
--------------------------------------------------PIT--G---PYVE------NV-
---KDFIV---ND----------------YDDFKNLLNKG-----NLKRSTASTSMNDKS--S-----R-SH
AII--TLTLK--Q--T-K--FADADSSL--------------------------------------------
---DIG-DADEEM-V-------------------------------S-N-----------IKLVDL------
---------------------AGSERLA-K------------------------T-K---------------
-----------V-Y----G-----------QQDRIKEGTLINKSL-SVLGR-----------CINLL-----
----S-------------------ANSSNPNSKP--------------------------------------
----------A--------LVP--Y-----RDSI----LTYLLK--------EN--LA-G----NS------
---RSFMIFCVSPI--------------------------------DFEETY--------------------
-------------------------------------QTLNYA-TQVKT--------IKTAARAN--
>15209365/2-385
--ANVK----------------VALRV----RP----P-SK-R---------------------------ET
A------------------------------------EGS-------------RII-L----NVDE---KV-
------AR----IKNI--------------------------------------------------------
-----RLDHKPDGCEDTRER-LIE---F-GF-D--------SCY----------WS-------------VDP
EDPKY-A-SQEMVFQ-DLGTLVL-S--------------EAI-SG-YN---------VCLFAYG--------
------------------QT---GSGKTYT--------M---------------------------------
-M---------------------------------------G------T-----------------------
---------------P----------------------------------A--S---IGLTPRICEGL-F-S
---Y----D----------------------E-G------S--P-ET-------------------------
-------P----------------------------------NS-FR---V----EVSFLE--------I-Y
----NERVRDL-----L--------------------------------H----------------------
--------------------------------------------KSEEKKP-YT-----LR---VR----EH
--------------------------------------------------PER--G---PYVQ------GL-
---SQHVV---TS----------------YEQVVALLEEG-----MENRITAATHIHDAS--S-----R-SH
AIF--TIQYT--Q--A-M--LED-------------------------------------------------
-------NLPTEI-T-------------------------------S-K-----------INLVDL------
---------------------AGSERAS-P------------------------E-Y---------------
-----------C-K----------------D--RLTEGSNINRSL-VTLGI-----------VISTL-----
----A-------------------QNSQM-------------TSSCQSINSIASDGDSGSPSGGSTNGSK--
----RQ----P--------YVP--Y-----RDSI----LTWLLK--------DS--LG-G----NS------
---KTIMIATVSPA----------------------S-------S-SYNETM--------------------
-------------------------------------STLRYA-SHAKN--------IVNKPRVN--
>154283097/83-391
------------------------------------------------------------------------
------------------------------------------------------------------------
------------------------------------------------------------------------
-------------------E-NKT---F-TF-D--------NSF----------WS-------------HDK
NDEHY-A-TQEDVYN-CLGEEFL-D--------------HNF-EG-YH---------TCIFAYG--------
------------------QT---GSGKSYT--------M---------------------------------
-M---------------------------------------G------T-----------------------
---------------Q----------------------------------E--Q---PGLIPRTCEDL-F-Q
---R----I----------------------E-S------S--E-SP-------------------------
-------D----------------------------------IS-YN---V----RVSYFE--------V-Y
----NEHVRDL-----L--------------------------------A----------------------
-------------------------------------------P--RTDTP-YY-----LK---IR----ES
--------------------------------------------------PTD--G---PYVK------DL-
---TDVPV---RS----------------YSEIMRLMRKG-----DASRTTASTKMNDTS--S-----R-SH
AVF--TIMLK--Q--I-H--HDLST-----------------------------------------------
-------DETTER-T-------------------------------A-R-----------IRLVDL------
---------------------AGSERAK-S------------------------T-E---------------
-----------A-T----G-----------Q--RLREGSNINKSL-TTLGR-----------VIAAL-----
----A-------------------DNKPG-----------------------------------RP--RK--
----NK----E--------VVP--Y-----RDSI----LTWLLK--------DS--LG-G----NS------
---KTAMIACIAPS--------------------------------DYEETL--------------------
-------------------------------------STLRYA-DQAKH--------IRTRAVVN--
>154284868/7-372
--GNIK----------------VVVRV----RP----F-NG-R---------------------------EL
D------------------------------------RKA-------------KCI-V--Q-M-KG---SQ-
------TV----LTPP--------------------------------------------------------
PGAEEKSRKSAKQGGAAVEG-PKV---F-AF-D--------KSY----------WS---------F-NR--S
-DPHF-A-GQDDLFE-DLGKPLL-D--------------NAF-QG-YN---------NCIFAYG--------
------------------QT---GSGKSYS--------M---------------------------------
-M---------------------------------------G------Y-----------------------
---------------G----------------------------------E--E---AGVIPKICKDM-F-L
---R----I----------------------A-A-----LQ--SADK-------------------------
-------N----------------------------------LT-CT---V----EVSYLE--------I-Y
----NERVRDL-----L--------------------------------N----------------------
-------------------------------------------P----TTK-GN-----LK---VR----EH
--------------------------------------------------PST--G---PYVE------DL-
---AKLVV---RS----------------FQEIENLMDEG-----NKARTVAATNMNETS--S-----R-SH
AVF--TLTVT--Q--K-R--HDTET-----------------------------------------------
-------TMDTEK-V-------------------------------S-R-----------ISLVDL------
---------------------AGSERAT-S------------------------T-G---------------
-----------A-T----G-----------A--RLKEGAEINRSL-STLGR-----------VIAAL-----
----A-------------------DLSAG-----------------------------------KKK-----
----SA----S--------MVP--Y-----RDSV----LTWLLK--------DS--LG-G----NS------
---MTAMIAAISPA----------------------D-------I-NYDETL--------------------
-------------------------------------STLRYA-DSAKR--------IKNHAVVN--
>154304427/7-372
--GNIK----------------VVVRC----RP----F-NS-R---------------------------EI
D------------------------------------RGA-------------KCI-V--Q-M-KD---AQ-
------TV----ITPP--------------------------------------------------------
EGHEAKSRDAK--GGKADTG-QKV---F-AF-D--------RSY----------WS---------F-DK--N
-DPSY-A-GQDNLHT-DLGKPLL-D--------------NAF-QG-YN---------NCIFAYG--------
------------------QT---GSGKSYS--------M---------------------------------
-M---------------------------------------G------Y-----------------------
---------------G----------------------------------K--D---AGVIPKICQDM-F-E
---R----I----------------------G-E-----LQ--Q-DK-------------------------
-------H----------------------------------LK-CT---V----EVSYLE--------I-Y
----NERVRDL-----L--------------------------------N----------------------
-------------------------------------------P----STK-GN-----LK---VR----EH
--------------------------------------------------PST--G---PYVE------DL-
---AKLVV---SS----------------FQEIENLMDEG-----NKARTVAATNMNETS--S-----R-SH
AVF--TLTLT--Q--K-R--LDVET-----------------------------------------------
-------KMAMEK-V-------------------------------A-K-----------ISLVDL------
---------------------AGSERAN-S------------------------T-G---------------
-----------A-T----G-----------A--RLKEGAEINRSL-STLGR-----------VIAAL-----
----A-------------------DLSEG-----------------------------------KKKKVG--
----KG----N--------QVP--Y-----RDSV----LTWLLK--------DS--LG-G----NS------
---MTAMIAAISPA----------------------D-------I-NFDETL--------------------
-------------------------------------STLRYA-DSAKR--------IKNHAVVN--
>156055018/7-372
--GNIK----------------VVVRC----RP----F-NS-R---------------------------EI
E------------------------------------RGA-------------KCI-V--Q-M-KD---AQ-
------TV----ITPP--------------------------------------------------------
EGHEAKTRDAK--GGKADTG-QKV---F-AF-D--------RSY----------WS---------F-DK--N
-DPSY-A-GQDNLHT-DLGKPLL-D--------------NAF-QG-YN---------NCIFAYG--------
------------------QT---GSGKSYS--------M---------------------------------
-M---------------------------------------G------Y-----------------------
---------------G----------------------------------K--D---AGVIPKICQDM-F-E
---R----I----------------------G-E-----LQ--K-DK-------------------------
-------N----------------------------------LK-CT---V----EVSYLE--------I-Y
----NERVRDL-----L--------------------------------N----------------------
-------------------------------------------P----STK-GN-----LK---VR----EH
--------------------------------------------------PST--G---PYVE------DL-
---AKLVV---SS----------------FQEIENLMDEG-----NKARTVAATNMNETS--S-----R-SH
AVF--TLTLT--Q--K-R--LDVET-----------------------------------------------
-------KMAMEK-V-------------------------------A-K-----------ISLVDL------
---------------------AGSERAN-S------------------------T-G---------------
-----------A-T----G-----------A--RLKEGAEINRSL-STLGR-----------VIAAL-----
----A-------------------DLSEG-----------------------------------KKKKVG--
----KG----N--------QVP--Y-----RDSV----LTWLLK--------DS--LG-G----NS------
---MTAMIAAISPA----------------------D-------I-NFDETL--------------------
-------------------------------------STLRYA-DSAKR--------IKNHAVVN--
>156064583/54-402
------------------------------------------------------------------------
---------------------------------------A-------------ECL-VEMNPMSQA------
------TT----LLVP--------------------------------------------------------
--NDADPANTRSKMR-RVIE-EKH---F-TF-D--------NSF----------WS-------------HNK
SDKHY-A-HQEDVYN-SLGEEFL-D--------------HNF-EG-YH---------TCIFAYG--------
------------------QT---GSGKSYT--------M---------------------------------
-M---------------------------------------G------T-----------------------
---------------E----------------------------------E--Q---PGLIPRTCEDL-F-Q
---R----I----------------------E-A------AHNE-SP-------------------------
-------N----------------------------------IS-YN---V----RVSYFE--------V-Y
----NEHVRDL-----L--------------------------------V----------------------
-------------------------------------------PYHPNQPP-YY-----LK---IR----ES
--------------------------------------------------PTE--G---PYIK------DL-
---IDAPV---KN----------------ISEIMRYMKMG-----DASRTTASTKMNDTS--S-----R-SH
SVF--TIMLK--Q--I-H--HEMDT-----------------------------------------------
-------DETTER-T-------------------------------A-R-----------IRLVDL------
---------------------AGSERAK-A------------------------T-E---------------
-----------A-T----G-----------A--RLREGSNINKSL-TTLGR-----------VIAAL-----
----A-------------------DPKQH-----------------------------------RTGKR---
----NK----D--------VVP--Y-----RDSI----LTWLLK--------DS--LG-G----NS------
---KTAMIACISPS--------------------------------DYDETL--------------------
-------------------------------------STLRYA-DQAKR--------IRTRAVVN--
>158285385/3-356
--DKIR----------------VAVRV----RP----F-NR-R---------------------------EL
E------------------------------------LAT-------------ENV-I--E-M-NG---TQ-
------TI----LKYP--------------------------------------------------------
----------ASLDKMERKP-PKI---F-AF-D--------HCF----------YS---------T-DA--N
-ANNF-A-SQELVFN-NIGRDIL-E--------------NAF-QG-YN---------ACIFAYG--------
------------------QT---GSGKSYT--------M---------------------------------
-M---------------------------------------G------S-----------------------
---------------Q----------------------------------D--S---KGIIPRLCDEL-F-A
---S----I----------------------A-A------K--Q-TD-------------------------
-------E----------------------------------LN-YK---V----EVSYME--------I-Y
----NEKVHDL-----L--------------------------------D----------------------
-------------------------------------------P---KTAK-QS-----LK---VR----EH
--------------------------------------------------NVL--G---PYVD------GL-
---SQLAV---TS----------------FLDIDNLMAEG-----NKSRTVAATNMNSES--S-----R-SH
AVF--TVVLT--Q--T-L--IDTLS-----------------------------------------------
-------GVTGEK-V-------------------------------S-R-----------VSLVDL------
---------------------AGSERAV-K------------------------T-G---------------
-----------A-V----G-----------D--RLKEGSNINKSL-TTLGL-----------VISKL-----
----A-------------------DSTGG------------------------------------KN-----
----KD----K--------FVP--Y-----RDSV----LTWLLK--------DN--LG-G----NS------
---RTVMLATLSPA----------------------A-------D-NYEETL--------------------
-------------------------------------STLRYA-DRAKR--------IVNHAVVN--
>158297149/126-511
--SNLK----------------VAVRI----RP----L-SA-K---------------------------EC
I------------------------------------DSV-------------ANI-V--R-V-QN---NE-
------------LYIN--------------------------------------------------------
---------GGSTADNLGGV-EHF---F-LY-D--------HVF----------WS-------------CNA
EDPAY-V-SQSGVYS-SLVHPLL-D--------------KAF-EG-YN---------TCLFAYG--------
------------------QT---GSGKSYS--------M---------------------------------
-M---------------------------------------G------M-----------------------
--DLDENYDE---TPN----------------------------------P--D---AGIIPRFCHEL-F-A
---R----I----------------------N-A------L--K-GQ-------------------------
------------------------------------------VH-AE---V----EVSYFE--------I-Y
----NEKIHDL-----L--------------------------------S----VTPSDGVITVSTP-----
---------------------------------------------GQGAKR-AA-----LK---VR----EH
--------------------------------------------------PVW--G---PYVV------DL-
---STHPV---DS----------------HTALRNWLAVG-----NSQRATAATGMNDKS--S-----R-SH
SIF--SVVLN--L--A-E--IVHSSDTDDGDHAS--------------------------------------
---STA-SVKQTK-R-------------------------------S-K-----------ISLVDL------
---------------------AGSERVS-Q------------------------T-C---------------
-----------A-S----G-----------A--RLKEGVSINKSL-LTLGK-----------VISAL-----
----A-------------------DTKRS-------------------------------------------
----AT----T--------YIP--Y-----RDSV----LTWLLR--------EN--LG-G----NS------
---RTVMLATISPA----------------------S-------I-HLDETL--------------------
-------------------------------------ATLRYA-CQARS--------IVNRVKVN--
>158298183/2-365
--ASLK----------------VAVRV----RP----F-NQ-R---------------------------EH
E------------------------------------LGA-------------KLI-V--Q-M-DG---KK-
------TR----LLKP------------------------------------------------------KL
GTGNGVRGDL--ASRAALDP-FND---F-TF-D--------HSY----------WS-------------VDE
RDPHF-T-HQETVFD-DLGTEIV-D--------------CAF-QG-YN---------ACVFAYG--------
------------------QT---GSGKTFT--------M---------------------------------
-M---------------------------------------G------T-----------------------
---------------P----------------------------------E--A---QGLIPRICRSL-F-A
---R----M----------------------K-L------G--Q-EE-------------------------
-------G----------------------------------TG-YK---T----QCSYLE--------I-Y
----NERVKDL-----L--------------------------------G----------------------
-------------------------------------------P---SSAG-HG-----LR---VR----EH
--------------------------------------------------RTL--G---PYVE------SL-
---SQHPV---SD----------------YSEIQNCMIQG-----NIQRTTASTNMNDTS--S-----R-SH
AIF--TITFV--Q--A-R--YL--N-----------------------------------------------
-------DLPSET-V-------------------------------S-K-----------IHLVDL------
---------------------AGSERAN-A------------------------T-G---------------
-----------A-T----G-----------Q--RLKEGAHINKSL-VTLGS-----------VISAL-----
----A-------------------EQTNP-------------------------------------TNNK--
----RV----L--------YIP--Y-----RDSI----LTWLLK--------DS--LG-G----NS------
---KTIMIAAISPA----------------------D-------V-NYSETL--------------------
-------------------------------------STLRYA-NRAKN--------IINKPTIN--
>158514035/2-358
--SSVK----------------VAVRV----RP----F-NS-R---------------------------EI
A------------------------------------RES-------------KCI-I--E-M-AG---AT-
------TA----ITNP--------------------------------------------------------
-----------KVPPNTSDS-VKR---F-NF-D--------YSY----------WS---------H-DH--H
-DADF-S-TQSMVYK-DIGEEML-Q--------------HSF-DG-YN---------VCIFAYG--------
------------------QT---GAGKSYT--------M---------------------------------
-M---------------------------------------G------R-----------------------
---------------Q----------------------------------E--E-QQEGIIPMICKDL-F-T
---R----I----------------------Q-D------T--E-TD-------------------------
-------D----------------------------------LK-YS---V----EVSYME--------I-Y
----CERVRDL-----L--------------------------------N----------------------
-------------------------------------------P----KNK-GN-----LR---VR----EH
--------------------------------------------------PLL--G---PYVE------DL-
---SKLAV---TD----------------YQDIHDLIDEG-----NKARTVAATNMNETS--S-----R-SH
AVF--TIFFT--Q--R-R--HDLMT-----------------------------------------------
-------NLTTEK-V-------------------------------S-K-----------ISLVDL------
---------------------AGSERAD-S------------------------T-G---------------
-----------A-K----G-----------T--RLKEGANINKSL-TTLGK-----------VISAL-----
----A-------------------EVASK------------------------------------KKNTK--
----KA----D--------FIP--Y-----RDSA----LTWLLR--------EN--LG-G----NS------
---KTAMIAAISPA----------------------D-------I-NYDETL--------------------
-------------------------------------STLRYA-DRAKQ--------IVCKAVVN--
>158563989/2-358
--SSVK----------------VAVRV----RP----F-NS-R---------------------------EI
A------------------------------------RES-------------KCI-I--E-M-AG---NT-
------TC----ITNP--------------------------------------------------------
-----------KVPPGSSES-VKR---F-NY-D--------YSY----------WS---------H-DP--R
-DLEF-S-TQAMVYS-DIGEEML-Q--------------HSF-DG-YN---------VCIFAYG--------
------------------QT---GAGKSYT--------M---------------------------------
-M---------------------------------------G------K-----------------------
---------------Q----------------------------------E--D-GQEGVIPMICKDL-F-R
---R----I----------------------Q-E------T--E-SD-------------------------
-------D----------------------------------LK-YS---V----EVSYME--------I-Y
----CERVRDL-----L--------------------------------N----------------------
-------------------------------------------P----KNK-GN-----LK---VR----EH
--------------------------------------------------PLL--G---PYVE------DL-
---SKLAV---TS----------------YQDIHDLIDEG-----NKARTVAATNMNETS--S-----R-SH
AVF--TIFFT--Q--K-R--QDRMT-----------------------------------------------
-------SLETEK-V-------------------------------S-K-----------ISLVDL------
---------------------AGSERAD-S------------------------T-G---------------
-----------A-K----G-----------T--RLKEGANINKSL-TTLGK-----------VISAL-----
----A-------------------EIASK------------------------------------NKKSK--
----KA----D--------FIP--Y-----RDSV----LTWLLR--------EN--LG-G----NS------
---KTAMIAAISPA----------------------D-------I-NYDETL--------------------
-------------------------------------STLRYA-DRAKQ--------IVCKAVVN--
>160112933/2-384
--ANVQ----------------VAVRV----RP----L-SK-R---------------------------ET
K------------------------------------EGG-------------RII-V----EVDG---KV-
------AK----IRNL--------------------------------------------------------
-----KVDNRPDGFGDSREK-VMA---F-GF-D--------YCY----------WS-------------VNP
EDPQY-A-SQDVVFQ-DLGMEVL-S--------------GVA-KG-YN---------ICLFAYG--------
------------------QT---GSGKTYT--------M---------------------------------
-L---------------------------------------G------T-----------------------
---------------P----------------------------------V--S---VGLTPRICEGL-F-V
---R----E----------------------K-D------C--A-SL-------------------------
-------P----------------------------------SS-CR---I----KVSFLE--------I-Y
----NERVRDL-----L--------------------------------K----------------------
--------------------------------------------QSGQKKS-YT-----LR---VR----EH
--------------------------------------------------PEM--G---PYVQ------GL-
---SQHVV---TN----------------YKQVIQLLEEG-----IANRITAATHVHEAS--S-----R-SH
AIF--TIHYT--Q--A-I--LEN-------------------------------------------------
-------NLPSEM-A-------------------------------S-K-----------INLVDL------
---------------------AGSERAD-P------------------------S-Y---------------
-----------C-K----------------D--RIAEGANINKSL-VTLGI-----------VISTL-----
----A-------------------QNSQV-------------FSSCQSLNSSVSNGGDSGILSSPSGTSSGG
APSRRQ----S--------YIP--Y-----RDSV----LTWLLK--------DS--LG-G----NS------
---KTIMVAIT-------------------------------------RQTM--------------------
-------------------------------------STLRYA-SSAKN--------IINKPRVN--
>169614451/9-356
----------------------------------------------------------------------EK
E------------------------------------KGT-------------RCL-IRMDPATQK------
------TT----LLAP--------------------------------------------------------
------ADDENTSNTRRTYD-DKE---F-TF-D--------RSY----------WS-------------HDE
SDPHY-A-HQEDVYR-SFGEEFL-D--------------HNF-EG-YH---------TCIFAYG--------
------------------QT---GSGKSYT--------M---------------------------------
-M---------------------------------------G------T-----------------------
---------------P----------------------------------D--N---PGLIPRTCEEL-F-D
---R----I----------------------A-H------E--P-RP-------------------------
-------D----------------------------------TS-YH---V----QVSYFE--------V-Y
----NEHVRDL-----L--------------------------------T----------------------
-------------------------------------------P--RTTPP-IY-----LK---IR----ES
--------------------------------------------------QKD--G---VYVQ------GL-
---TETEI---KS----------------YADIERLLRVG-----DLSRTTASTKMNDTS--S-----R-SH
AVF--TIRLR--Q--I-T--HSLLS-----------------------------------------------
-------DETIER-T-------------------------------S-R-----------MRLVDL------
---------------------AGSERAK-S------------------------T-E---------------
-----------A-T----G-----------Q--RLKEGGQINKSL-TTLGR-----------VIAAL-----
----A-------------------DPRRQ-----------------------------------GAKGRR--
----PR----E--------VVP--Y-----RDSV----LTWLLK--------DS--LG-G----NS------
---KTAMVACIAPA--------------------------------DYEETL--------------------
-------------------------------------STLRYA-DQAKR--------IRTRALVN--
>169625889/181-436
------------------------------------------------------------------------
------------------------------------------------------------------------
------------------------------------------------------------------------
---------------------------F-IY-D--------RVF----------DP----------------
----A-S-TNLDVYN--ALSVYV-K--------------HGV-ES-KH---------LMLFMYG--------
------------------QS---GTGKSQT--------L---------------------------------
-I------------------------------HPYKSKSAPG------D-----------------------
--------------------------------------------------KRDH---SPLIERILEKA-FAQ
---R----I---------------------------------------------------------------
-------DG--------------------------------DGH-VS---A----RITCLE--------Y-R
----SGHFYDL-----A--------------------------------A----------------------
--------------------------------------AKAVATGKSKSML-FTPKDGTYR---IK----DE
-------------------------------------------------------T---ARSH------EL-
---IAPIF---TS----------------AENAINHIRAS-----DGKRGEGKTTENNKS--S-----R-GH
AWY--EVRMYPSS-----------------------------------------------------KKNGND
GQKDRK-EEEDAA-L-------------------------------G-V-----------YTFFDL------
---------------------GGLEPLQNG------------------------S-G---------------
------------------G-----------VHGAKKESSTLTDAL-KALNT-----------PLRVI-----
----A-------------------A-----------------------------------------------
-----------------------------------------------------------G----KS------
------------------------------------------------------------------------
-------------------------------------------------------------------
>17554190/5-365
--DSII----------------VAVRV----RP----F-ND-R---------------------------EK
T------------------------------------RNC-------------KLV-I----EMPD---EE-
------TT----VIRD--------------------------------------------------------
---------------PKTND-EKR---F-TY-D--------HSY----------WS--HDGFSEKKNGYLEP
TDPHY-A-DQRRVFE-DLGRGVL-A--------------NAW-AG-YN---------CSLFAYG--------
------------------QT---GSGKSYS--------I---------------------------------
-V---------------------------------------G------F-----------------------
---------------K----------------------------------N--N---KGIVPIVCEEL-F-K
---Q----I----------------------A-D------N--K-KK-------------------------
-------N----------------------------------MQ-FE---V----FVSMME--------I-Y
----CEKVRDL-----L--------------------------------S----------------------
---------------------------------------------STPPPK-GG-----LK---VR----EH
--------------------------------------------------PKN--G---FYVE------NL-
---TTVPV---NS----------------FKEIEAKIEEG-----TKSRTIAATQMNATS--S-----R-AH
TIV--KITFN--Q--K-S--SKQA------------------------------------------------
-------GGTSMK-K-------------------------------S-E-----------INLVDL------
---------------------AGSERQS-A------------------------A-G---------------
-----------T-E----G-----------D--RLKEGIVINQSL-TTLGR-----------VIKAL-----
----H-------------------DSQKA-------------------------------------------
-KSGKK----T--------QIP--Y-----RDSV----LTCLLK--------NA--LG-G----NS------
---KTIMIAAISPA----------------------D-------I-NFEETL--------------------
-------------------------------------STLRFA-DRAKS--------IKTNAVVN--
>194206739/2-391
--ANVR----------------VAVRV----RP----L-SK-R---------------------------ET
K------------------------------------EGG-------------RII-V----EIDG---KV-
------AK----IRNL--------------------------------------------------------
-----KVDSRPDGFGDSREK-VVA---F-GF-D--------YCY----------WS-------------VNP
EDPQY-A-SQDVVFQ-DLGTEVL-S--------------GAA-KG-YN---------ICLFAYG--------
------------------QT---GSGKTYT--------M---------------------------------
-L---------------------------------------G------T-----------------------
---------------P----------------------------------A--S---VGLTPRICEGL-F-I
---R----D----------------------E-D------Y--A-PP-------------------------
-------P----------------------------------SS-CR---I----KVSFLE--------I-Y
----NERVRDL-----L--------------------------------K----------------------
--------------------------------------------RSNKKKS-YP-----LR---VR----EH
--------------------------------------------------PEM--G---PYVQ------GL-
---SQHVV---TN----------------YKQVIQLLEEG-----IANRITAATHVHEAS--S-----R-SH
AIF--TIHYT--K--A-I--LEN-------------------------------------------------
-------DLPSEI-A-------------------------------S-K-----------INLVDL------
---------------------AGSERAD-P------------------------S-Y---------------
-----------C-K----------------D--RITEGANINKSL-VTLGI-----------VISTL-----
----A-------------------QNSQV-------------FSSCQSLSSTASDGGDSGIPSSPSGTSSGW
RPSRRQ----S--------YIP--Y-----RDSV----LTWLLK--------DS--LG-G----NS------
---KTIMVATVSPA----------------------H-------T-SYSETM--------------------
-------------------------------------STLRYA-SNAKN--------IINKPRVN--
>194217548/4-355
--ASVK----------------VAVRV----RP----F-NA-R---------------------------ET
S------------------------------------QDA-------------KCV-V--S-M-QG---ST-
------TS----IINP--------------------------------------------------------
--------------KQSKDA-PKS---F-TF-D--------YSY----------WS---------HTSA--E
-DPQF-A-SQQQVYR-DIGEEML-L--------------HAF-EG-YN---------VCIFAYG--------
------------------QT---GAGKSYT--------M---------------------------------
-M---------------------------------------G------R-----------------------
---------------Q----------------------------------E--P-GQQGIVPQLCEDL-F-S
---R----V----------------------S-K------N--Q-SA-------------------------
-------Q----------------------------------LS-YS---V----EVSYME--------I-Y
----CERVRDL-----L--------------------------------N----------------------
-------------------------------------------P----KSR-GS-----LR---VR----EH
--------------------------------------------------PIL--G---PYVQ------DL-
---SKLAV---TS----------------YADIADLMDCG-----NKARTVAATNMNETS--S-----R-SH
AVF--TIVFT--Q--R-C--HDQLT-----------------------------------------------
-------GLDSEK-V-------------------------------S-K-----------ISLVDL------
---------------------AGSERAD-S------------------------S-G---------------
-----------A-R----G-----------M--RLKEGANINKSL-TTLGK-----------VISAL-----
----A-------------------DMQSK---------------------------------------KR--
----KS----D--------FIP--Y-----RDSV----LTWLLK--------EN--LG-G----NS------
---RTAMIAALSPA----------------------D-------I-NYEETL--------------------
-------------------------------------STLRYA-DRTKQ--------IRCNAIIN--
>194227280/12-354
------------------------------------------R---------------------------EK
N------------------------------------SGS-------------KCV-I--S-MHSG---TT-
------TT----IQDP--------------------------------------------------------
---------------KNPEH-VKT---F-TF-D--------LAY----------WSHSGFQMDKDGVFISAD
PSGKF-A-GQRDVFR-DLGGGIL-D--------------SAW-QG-YN---------ATLLAYG--------
------------------QT---GSGKSYS--------M---------------------------------
-I---------------------------------------G------F-----------------------
---------------G----------------------------------A--N---KGLIPSVCEEL-F-Q
---A----I----------------------E-N------R--E-RN-------------------------
------------------------------------------QE-YQ---V----TFSMLE--------I-Y
----NEQVRDL-----L--------------------------------S----------------------
----------------------------------------------RTKKP-GG-----LK---VR----ED
--------------------------------------------------QQL--G---FYVD------GL-
---KSVPC---EN----------------YAQIERLMEQG-----TRIRTTASTNMNASS--S-----R-SH
MVI--TIQFK--Q--V-F--LDRELT----------------------------------------------
------------K-Q-------------------------------S-S-----------INLVDL------
---------------------AGSERQK-S------------------------S-G---------------
-----------S-E----G-----------D--RLREGSRVNLSL-TNLGN-----------VISAL-----
----A-------------------DAAMG----------------------------------------K--
----RV----L--------HVP--Y-----RDSV----LTKLLQ--------SA--LG-G----NS------
---RTTLIAAISPA----------------------D-------I-CYEETL--------------------
-------------------------------------STLRYA-ERAKK--------IRNKAVVN--
>23396622/4-359
--TKVK----------------VAVRV----RP----M-NR-R---------------------------EL
E------------------------------------LNT-------------KCV-V--E-M-EG---NQ-
------TV----LHPP--------------------------------------------------------
--------P-SNTKQGERKP-PKV---F-AF-D--------YCF----------WS---------M-DE--S
NTTKY-A-GQEVVFK-CLGEGIL-E--------------KAF-QG-YN---------ACIFAYG--------
------------------QT---GSGKSFS--------M---------------------------------
-M---------------------------------------G------H-----------------------
---------------A----------------------------------E--Q---LGLIPRLCCAL-F-Q
---R----I----------------------A-L------E--Q-NE-------------------------
-------S----------------------------------QT-FK---V----EVSYME--------I-Y
----NEKVRDL-----L--------------------------------D----------------------
-------------------------------------------P---KGSR-QS-----LK---VR----EH
--------------------------------------------------KVL--G---PYVD------GL-
---SQLAV---TS----------------FEDIESLMSEG-----NKSRTVAATNMNEES--S-----R-SH
AVF--NIIIT--Q--T-L--YDLQS-----------------------------------------------
-------GNSGEK-V-------------------------------S-K-----------VSLVDL------
---------------------AGSERVS-K------------------------T-G---------------
-----------A-A----G-----------E--RLKEGSNINKSL-TTLGL-----------VISSL-----
----A-------------------DQAAG---------------------------------------KG--
----KN----K--------FVP--Y-----RDSV----LTWLLK--------DN--LG-G----NS------
---QTSMIATISPA----------------------A-------D-NYEETL--------------------
-------------------------------------STLRYA-DRAKR--------IVNHAVVN--
>23396625/4-360
--SKVK----------------VAVRI----RP----M-NR-R---------------------------ET
D------------------------------------LHT-------------KCV-V--D-V-DA---NK-
------VI----LNPV--------------------------------------------------------
--------NTNLSKGDARGQ-PKC---F-AY-D--------HCF----------WS---------M-DE--S
VKEKY-A-GQDIVFK-CLGENIL-Q--------------NAF-DG-YN---------ACIFAYG--------
------------------QT---GSGKSYT--------M---------------------------------
-M---------------------------------------G------T-----------------------
---------------A----------------------------------D--Q---PGLIPRLCSGL-F-E
---R----T----------------------Q-K------E--E-NE-------------------------
-------E----------------------------------QS-FK---V----EVSYME--------I-Y
----NEKVRDL-----L--------------------------------D----------------------
-------------------------------------------P---KGSR-QT-----LK---VR----EH
--------------------------------------------------SVL--G---PYVD------GL-
---SKLAA---TS----------------YKDIESLMSEG-----NKSRTVAATNMNEES--S-----R-SH
AVL--KITLT--H--T-L--YDAKS-----------------------------------------------
-------GTSGEK-V-------------------------------G-K-----------LSLVDL------
---------------------AGSERAT-K------------------------T-G---------------
-----------A-A----G-----------D--RLKEGSNINESL-TTLGL-----------VISAL-----
----A-------------------DQSAG---------------------------------------KN--
----KN----K--------FVP--Y-----RDSV----LTWLLK--------DS--LG-G----NS------
---KTAMVATVSPA----------------------A-------D-NYDETL--------------------
-------------------------------------STLRYA-DRAKH--------IVNNAVVN--
>23396633/357-708
--SQVT----------------VAVRV----RP----F-TK-R---------------------------EK
I------------------------------------EKA-------------SQV-V----FMSG---KE-
------IT----VEHP--------------------------------------------------------
----------------DTKQ-VYN---F-IY-D--------VSF----------WS-------------FDE
CHPHY-A-SQTTVYE-KLAAPLL-E--------------RAF-EG-FN---------TCLFAYG--------
------------------QT---GSGKSYT--------M---------------------------------
-M---------------------------------------G------F-----------------------
---------------S----------------------------------E--E---PGIIPRFCEDL-F-S
---Q----V----------------------A-R------K--Q-TQ-------------------------
-------E----------------------------------VS-YH---I----EMSFFE--------V-Y
----NEKIHDL-----L--------------------------------V----------------------
------------------------------------------CKDENGQRK-QP-----LR---VR----EH
--------------------------------------------------PVY--G---PYVE------AL-
---SMNIV---SS----------------YADIQSWLELG-----NKQRATAATGMNDKS--S-----R-SH
SVF--TLVMT--Q--T-K--TEFVEGE---------------------------------------------
-------EHDHRI-T-------------------------------S-R-----------INLIDL------
---------------------AGSERCS-T------------------------A-H---------------
-----------T-N----G-----------D--RLKEGVSINKSL-LTLGK-----------VISAL-----
----S-------------------EQANQ-------------------------------------------
----RS----V--------FIP--Y-----RESV----LTWLLK--------ES--LG-G----NS------
---KTAMIATISPA----------------------A-------S-NIEETL--------------------
-------------------------------------STLRYA-NQARL--------IVNIAKVN--
>2506794/4-361
--ASVK----------------VAVRV----RP----F-NS-R---------------------------EM
S------------------------------------RDS-------------KCI-I--Q-M-SG---ST-
------TT----IVNP--------------------------------------------------------
--------------KQPKET-PKS---F-SF-D--------YSY----------WS---------HTSP--E
-DINY-A-SQKQVYR-DIGEEML-Q--------------HAF-EG-YN---------VCIFAYG--------
------------------QT---GAGKSYT--------M---------------------------------
-M---------------------------------------G------K-----------------------
---------------Q----------------------------------E--K-DQQGIIPQLCEDL-F-S
---R----I----------------------N-D------T--T-ND-------------------------
-------N----------------------------------MS-YS---V----EVSYME--------I-Y
----CERVRDL-----L--------------------------------N----------------------
-------------------------------------------P----KNK-GN-----LR---VR----EH
--------------------------------------------------PLL--G---PYVE------DL-
---SKLAV---TS----------------YNDIQDLMDSG-----NKPRTVAATNMNETS--S-----R-SH
AVF--NIIFT--Q--K-R--HDAET-----------------------------------------------
-------NITTEK-V-------------------------------S-K-----------ISLVDL------
---------------------AGSERAD-S------------------------T-G---------------
-----------A-K----G-----------T--RLKEGANINKSL-TTLGK-----------VISAL-----
----A-------------------EMDSG---------------------------------PNKNKKKK--
----KT----D--------FIP--Y-----RDSV----LTWLLR--------EN--LG-G----NS------
---RTAMVAALSPA----------------------D-------I-NYDETL--------------------
-------------------------------------STLRYA-DRAKQ--------IRCNAIIN--
>28573817/4-359
--DKIK----------------VAVRV----RP----F-NR-R---------------------------EI
E------------------------------------LDT-------------KCI-V--E-M-EK---QQ-
------TI----LQNP--------------------------------------------------------
----------PPLEKIERKQ-PKT---F-AF-D--------HCF----------YS---------L-NP--E
-DENF-A-SQETVFD-CVGRGIL-D--------------NAF-QG-YN---------ACIFAYG--------
------------------QT---GSGKSYT--------M---------------------------------
-M---------------------------------------G------T-----------------------
---------------Q----------------------------------E--S---KGIIPRLCDQL-F-S
---A----I----------------------A-N------K--S-TP-------------------------
-------E----------------------------------LM-YK---V----EVSYME--------I-Y
----NEKVHDL-----L--------------------------------D----------------------
-------------------------------------------P---KPNK-QS-----LK---VR----EH
--------------------------------------------------NVM--G---PYVD------GL-
---SQLAV---TS----------------YQDIDNLMTEG-----NKSRTVAATNMNAES--S-----R-SH
AVF--SVVLT--Q--I-L--TDQAT-----------------------------------------------
-------GVSGEK-V-------------------------------S-R-----------MSLVDL------
---------------------AGSERAV-K------------------------T-G---------------
-----------A-V----G-----------D--RLKEGSNINKSL-TTLGL-----------VISKL-----
----A-------------------DQSNG-------------------------------------KKSG--
----ND----K--------FVP--Y-----RDSV----LTWLLK--------DN--LG-G----NS------
---RTVMVATISPS----------------------A-------D-NYEETL--------------------
-------------------------------------STLRYA-DRAKR--------IVNHAVVN--
>50403793/2-365
--ASVK----------------VAVRV----RP----M-NR-R---------------------------EK
D------------------------------------LEA-------------KFI-I----QMEK---SK-
------TT----ITNL--------------------------------------------------------
------KIPEGGTGDSGRER-TKT---F-TY-D--------FSF----------YS-------------ADT
KSPDY-V-SQEMVFK-TLGTDVV-K--------------SAF-EG-YN---------ACVFAYG--------
------------------QT---GSGKSYT--------M---------------------------------
-M---------------------------------------G------N-----------------------
---------------S----------------------------------G--D---SGLIPRICEGL-F-S
---R----I----------------------N-E------T--TRWD-------------------------
-------E----------------------------------AS-FR---T----EVSYLE--------I-Y
----NERVRDL-----L--------------------------------R----------------------
---------------------------------------------RKSSKT-FN-----LR---VR----EH
--------------------------------------------------PKE--G---PYVE------DL-
---SKHLV---QN----------------YGDVEELMDAG-----NINRTTAATGMNDVS--S-----R-SH
AIF--TIKFT--Q--A-K--FDS-------------------------------------------------
-------EMPCET-V-------------------------------S-K-----------IHLVDL------
---------------------AGSERAD-A------------------------T-G---------------
-----------A-T----G-----------V--RLKEGGNINKSL-VTLGN-----------VISAL-----
----A-------------------DLSQD---------------------------------AANTLAKK--
----KQ----V--------FVP--Y-----RDSV----LTWLLK--------DS--LG-G----NS------
---KTIMIATISPA----------------------D-------V-NYGETL--------------------
-------------------------------------STLRYA-NRAKN--------IINKPTIN--
>54042065/2-354
--SSVK----------------VAVRV----RP----F-NQ-R---------------------------EI
S------------------------------------NTS-------------KCV-L--Q-V-NG---NT-
------TT----INGH--------------------------------------------------------
---------------SINKE-NFS---F-NF-D--------HSY----------WS---------F-AR--N
-DPHF-I-TQKQVYE-ELGVEML-E--------------HAF-EG-YN---------VCIFAYG--------
------------------QT---GSGKSYT--------M---------------------------------
-M---------------------------------------G------K-----------------------
---------------A----------------------------------N--DPDEMGIIPRLCNDL-F-A
---R----I----------------------D-N------N--N-DK-------------------------
-------D----------------------------------VQ-YS---V----EVSYME--------I-Y
----CERVKDL-----L--------------------------------N----------------------
-------------------------------------------P----NSG-GN-----LR---VR----EH
--------------------------------------------------PLL--G---PYVD------DL-
---TKMAV---CS----------------YHDICNLMDEG-----NKARTVAATNMNSTS--S-----R-SH
AVF--TIVLT--Q--K-R--HCADS-----------------------------------------------
-------NLDTEK-H-------------------------------S-K-----------ISLVDL------
---------------------AGSERAN-S------------------------T-G---------------
-----------A-E----G-----------Q--RLKEGANINKSL-TTLGL-----------VISKL-----
----A-------------------EESTK-------------------------------------KKKS--
----NK----G--------VIP--Y-----RDSV----LTWLLR--------EN--LG-G----NS------
---KTAMLAALSPA----------------------D-------I-NFDETL--------------------
-------------------------------------STLRYA-DRAKQ--------IVCQAVVN--
>6855413/7-387
------------------------------------------------------------------------
-----------------------------------------------------RSV-V--E-MTNT------
------KT----ILLD--------------------------------------------------------
-------------PKDGWAP-KAQ---F-DF-D--------ASL----------WS--IPPTHRIVHTFQDT
KHKTY-A-TQKDVYN-LIAKDLV-P--------------HVF-NG-FN---------SCILTYG--------
------------------QT---GSGKTYT--------M---------------------------------
-M---------------------------------------GLYDPNAS-----------------------
---------C---GGD----------------------------------G--E---EGIIPRVSNDI-F-I
---I----L----------------------K-E------R--M-EE-------------------------
EAKTRPPRD--------------------------------RTK-FR---V----EVSFVE--------I-Y
----MERVRDL-----L--------------------------------D----P-----------------
----------------------------------------ALRHTRSNEHL-QD-----AR---IR----QD
--------------------------------------------------PYS--G---PFVE------GV-
---TKYEV---EN----------------WTQCCTLLERG-----SQHRTTCATAVHNQS--S-----R-SH
AIF--QLTVV--Q-----------------------------------------------------EQVVPG
NNKYAL-PAFKTQ-A-------------------------------G-R-----------INLVDL------
---------------------AGSERGGFQ------------------------------------------
------------------------------D--YVKESAAINTSL-LALRR-----------VIDNL-----
----T-------------------ERQNMLMEMAEAEITGKHY-----------------------------
-----QERPLP--------QVP--F-----RDSV----LTWLLS--------DS--IG-G----NA------
---RTTMVATLSPL----------------------V-------K-NYADTL--------------------
-------------------------------------ATLQWS-SRARN--------LVTLVKMN--
>7298657/119-525
--SNMI----------------VAVRV----RP----L-NA-L---------------------------EC
T------------------------------------RGQV------------TNV-V--Q-V-HG---NS-
------NE----LTVQ--------------------------------------------------------
---------AGSSADASAGV-THF---F-SY-D--------QVY----------YS-------------CDP
ERKNF-A-CQAKVFE-GTARPLI-D--------------TAF-EG-YN---------ACLFAYG--------
------------------QT---GSGKSYS--------M---------------------------------
-M---------------------------------------G------I----------------------E
ALDDAALDGG---PPH----------------------------------D--E---AGIIPRFCHEL-F-R
---R----I----------------------E-A------V--KSQQ-------------------------
-------Q----------------------------------LQ-VE---V----EVSYFE--------I-Y
----NEKIHDL-----L--------------------------------S----VQHAAAATGESTP-----
------------------------------------------IQQQQQQQR-PA-----LK---VR----EH
--------------------------------------------------PIF--G---PYVV------DL-
---SAHSV---DS----------------YSALRNWLAVG-----NSQRATASTAMNDKS--S-----R-SH
SIF--NIVLN--L--T-D--LSSDDGLSSDTDSS--------------------------------------
---TAS-SLRQTR-R-------------------------------S-K-----------ISLVDL------
---------------------AGSERIS-V------------------------S-G---------------
-----------S-N----G-----------E--RIREGVSINKSL-LTLGK-----------VIAAL-----
----A-------------------DSRKA-------------------------------IANGPLGSGT--
----PS----T--------FVP--Y-----RESV----LTWLLR--------EN--LG-G----NS------
---KTVMLATISPA----------------------S-------I-HADETL--------------------
-------------------------------------ATLRYA-CKARS--------IVNRVKVN--
>75024117/1-362
--MNVQ----------------VAVRV----RP----F-NS-R---------------------------EK
E------------------------------------RNA-------------ELI-V--Q-M-NN---KS-
------TI----LTRP--------------------------------------------------------
-----SALRANPLAAPTADD-EKS---F-SF-D--------YSY----------WS---------Y-DS--N
-DPHF-A-SQSTVYN-DLGKEVL-K--------------NAW-DG-FN---------CSIFAYG--------
------------------QT---GSGKSYS--------M---------------------------------
-M---------------------------------------G------Y-----------------------
---------------G----------------------------------E--E---KGIIPLICEEL-F-Q
---R----I----------------------Q-S---TPSN--S-NE-------------------------
-------Q----------------------------------TI-YK---T----TVSYME--------I-Y
----NEKVKDL-----L--------------------------------N----------------------
-------------------------------------------P--NNNKT-GG-----LK---VR----NN
--------------------------------------------------PST--G---PYVE------DL-
---SKLAV---KS----------------FSEIDMLMDEG-----SKARTVASTNMNATS--S-----R-SH
AVF--TIVFT--Q--S-K--IDKTR-----------------------------------------------
-------GTAIDR-V-------------------------------S-K-----------ISLVDL------
---------------------AGSERAN-S------------------------T-G---------------
-----------A-T----G-----------V--RLKEGANINKSL-STLGK-----------VISAL-----
----A-------------------ENSTS----------------------------------------K--
----KA----V--------FVP--Y-----RDSV----LTYLLK--------ET--LG-G----NS------
---KTIMIAAISPA----------------------D-------I-NYEESL--------------------
-------------------------------------STLRYA-DSAKK--------IKTVAVVN--
>77416870/4-355
--ASVK----------------VAVRV----RP----F-NA-R---------------------------ET
S------------------------------------QDA-------------KCV-V--S-M-QG---NT-
------TS----IINP--------------------------------------------------------
--------------KQSKDA-PKS---F-TF-D--------YSY----------WS---------HTSV--E
-DPQF-A-SQQQVYR-DIGEEML-L--------------HAF-EG-YN---------VCIFAYG--------
------------------QT---GAGKSYT--------M---------------------------------
-M---------------------------------------G------R-----------------------
---------------Q----------------------------------E--P-GQQGIVPQLCEDL-F-S
---R----V----------------------N-V------N--Q-SA-------------------------
-------Q----------------------------------LS-YS---V----EVSYME--------I-Y
----CERVRDL-----L--------------------------------N----------------------
-------------------------------------------P----KSR-GS-----LR---VR----EH
--------------------------------------------------PIL--G---PYVQ------DL-
---SKLAV---TS----------------YADIADLMDCG-----NKARTVAATNMNETS--S-----R-SH
AVF--TIVFT--Q--R-S--HDQLT-----------------------------------------------
-------GLDSEK-V-------------------------------S-K-----------ISLVDL------
---------------------AGSERAD-S------------------------S-G---------------
-----------A-R----G-----------M--RLKEGANINKSL-TTLGK-----------VISAL-----
----A-------------------DLQSK---------------------------------------KR--
----KS----D--------FIP--Y-----RDSV----LTWLLK--------EN--LG-G----NS------
---RTAMIAALSPA----------------------D-------I-NYEETL--------------------
-------------------------------------STLRYA-DRTKQ--------IRCNAVIN--
>84028216/4-361
--ASVK----------------VAVRV----RP----F-NS-R---------------------------ET
S------------------------------------KES-------------KCI-I--Q-M-QG---NS-
------TS----IINP--------------------------------------------------------
--------------KNPKEA-PKS---F-SF-D--------YSY----------WS---------HTSP--E
-DPCF-A-SQSRVYN-DIGKEML-L--------------HAF-EG-YN---------VCIFAYG--------
------------------QT---GAGKSYT--------M---------------------------------
-M---------------------------------------G------K-----------------------
---------------Q----------------------------------E--E-SQAGIIPQLCEEL-F-E
---K----I----------------------N-D------N--C-NE-------------------------
-------D----------------------------------MS-YS---V----EVSYME--------I-Y
----CERVRDL-----L--------------------------------N----------------------
-------------------------------------------P----KNK-GN-----LR---VR----EH
--------------------------------------------------PLL--G---PYVE------DL-
---SKLAV---TS----------------YTDIADLMDAG-----NKARTVAATNMNETS--S-----R-SH
AVF--TIVFT--Q--K-K--QDPET-----------------------------------------------
-------NLSTEK-V-------------------------------S-K-----------ISLVDL------
---------------------AGSERAD-S------------------------T-G---------------
-----------A-K----G-----------T--RLKEGANINKSL-TTLGK-----------VISAL-----
----A-------------------EVDNC---------------------------------TSKSKKKK--
----KT----D--------FIP--Y-----RDSV----LTWLLR--------EN--LG-G----NS------
---RTAMVAALSPA----------------------D-------I-NYDETL--------------------
-------------------------------------STLRYA-DRAKQ--------IKCNAVIN--
>A0CP32/2-350
---SVK----------------VAVRV----RP----FNNL-----------------------------EI
Q-------------------------------------------------Q-NQPLCIAMN-----------
------------------------------------------------------------------------
GS---------KTIHFDSTQ-TKE---F-DF-D--------YSF----------WS-HDEFEVDEKGYRRPL
PNSRY-A-DQKMIFN-TVHQDTI-P--------------QLF-QG-QN---------CCVLSFG--------
------------------YK---RSGRSYT--------L---------------------------------
-S---------------------------------------G------T-----------------------
---------------P----------------------------------E--N---QGLIQNFVKEI-F-Q
---Q----I----------------------A-E------K--Q-NI-------------------------
-------T----------------------------------TK-YE---V----YTSMLF--------I-F
----NEKIYDQ-----L--------------------------------S----------------------
----------------------------------------------PTDT--SE-----LK---IR----EN
--------------------------------------------------ELQ--G---VFVE------NL-
---TKELV---DS----------------PKSFDVLMNKG-----IHKAEKYLFKMSYVL--S-----Y-AN
IIF--KIEIK--E-----------------------------------------------------------
----------------------------------------------TKTLGDQKVENFYLINFVDL------
---------------------VCSDRME-K------------------------Q-K---------------
-----------D------------------------SNKNIGTQL-STLGE-----------VICKVLLLSQ
PQDQK-------------------------------------------------------------------
----------I--------FVP--Y-----RCSK----LTRFLQ--------NT--LN-Q----KS------
---NIFLFLSISPA----------------------I-------D-KIQQTL--------------------
-------------------------------------SSLKFA-NKIMK--------IKKNIINNI-
>A0E1E7/2-362
---SVK----------------VAVRV----RP----Y-NA-R---------------------------EL
E------------------------------------LNC-------------QLC-V----AMNG---PT-
------TI----LLDV--------------------------------------------------------
---------------EDAKK-NRD---F-AF-D--------YSF----------WS-HDSFENDENGYSRAI
PGTKY-A-DQQMVFD-TVGQEIL-N--------------NAW-QG-YH---------CCLFAYG--------
------------------QT---GAGKSYS--------M---------------------------------
-V---------------------------------------G------Y-----------------------
---------------G----------------------------------A--N---KGIVPISCEEI-F-K
---R----I----------------------K-K------N--P-DS-------------------------
-------Q----------------------------------LT-YE---V----QVSMLE--------I-Y
----NEKVQDL-----L--------------------------------V----------------------
--------------------------------------------PVPKRPT-GG-----LK---VR----EH
--------------------------------------------------KVY--G---VYVE------GL-
---TKYPV---DS----------------YEAIEAKMDEG-----SKHRTVAATQMNASS--S-----R-AH
TII--QIEFK--E--I-K--NVD-------------------------------------------------
-------GRKSEK-L-------------------------------S-V-----------INLVDL------
---------------------AGSEKVG-K------------------------T-G---------------
-----------A-Q----G-----------D--RLKEAGNINKSL-SVLGQ-----------VIAAL-----
----A-------------------DKAMG-------------------------------------------
--KGKN----A--------VVP--Y-----RDSQ----LTRILQ--------NA--LG-G----NS------
---KTLMICAVSPA----------------------T-------D-NYEETL--------------------
-------------------------------------STLRYA-DQAKK--------IKNCAVVNE-
>A4H7R4/36-413
--DSVK----------------VSVRV----RP----F-NK-R---------------------------EQ
G----------------------------------------------------------------NNMTSVI
ATDTRKAT---VTMCN--------------------------------------------------------
----------RNRKEMTGEG-TKI---F-QF-D--------HVFWSVETPDACGAR----------------
----P-A-TQADVFR-TIGYPLV-Q--------------HAF-DG-FN---------SCLFAYG--------
------------------QT---GSGKTYT--------M---------------------------------
-M---------------------------------------G------A-----------------------
------DVKT---LGG----------------------------------E--G---SGVTPRICLEI-F-E
---R----K----------------------A-S------V--E-AE-------------------------
----------------------------------------GHSR-WS---V----ELGYVE--------V-Y
----NERVSDL-----L--------------------------------G----------------------
---------------------------------------KRKKGAKDGGEE-VH-----VD---VR----EH
--------------------------------------------------PSR--G---VFLE------GQ-
---RVVEV---GC----------------LDDVVRLIELG-----NGVRHTAATKMNERS--S-----R-SH
AII--MLLLR--E--E-R--TMTTTS----------------------------------------------
---GET-IRTAGK-N-------------------------------S-R-----------MNLVDL------
---------------------AGSERVA-Q------------------------S-Q---------------
-----------V-E----G-----------Q--QFKEATHINLSL-TTLGR-----------VIDVL-----
----A-------------------DMAKKGARAQY-------------------------------------
----------T--------VAP--F-----RDSK----LTFILR--------DS--LG-G----NS------
---KTFMIATVSPS----------------------A-------L-NYEETL--------------------
-------------------------------------STLRYA-SRARD--------IVNVAQVN--
>A4H8S6/167-481
MDDSA-----------------VEVTV-----P---------------------------------------
------------------------------------------------------------------------
------------------------------------------------------------------------
-----------------KKG-RFT---F-GF-D--------GCFWSNDRACPSGKA----------------
----P-A-SQEDVFD-EVGRPLV-E--------------NAL-AG-YN---------AAVMAYG--------
------------------QT---GSGKTFT--------S---------------------------------
-F---------------------------------------G------P-----------------------
-------PGS---IGT----------------------------------S--Q---EGLIPRVCNMI-F-A
---R----A----------------------A-N------S--A-QK-------------------------
-----------------------------------------GVT-YT---V----SASMLE--------V-Y
----LEDVFDL-----L--------------------------------N----------------------
-------------------------------------------------HR-KQ-----LS---VR----ND
-------------------------------------------------FTSN--T---FSVV------GQ-
---KTVSV---KS----------------YKDVLVVLNKA-----EPLRTFAATNIHDHS--S-----R-AH
TLF--MLEVQ--T--H--------------------------------------------------------
---FDA-PELAPR-C-------------------------------A-K-----------ILLADL------
---------------------AGCERIR-L------------------------A-G---------------
-----------TEE----G-----------L--AFEQARNINLSL-LALGS-----------CIEAV-----
----A-------------------TRGRNNS-----------------------------------------
----------R--------SIP-EF-----RNST----LTKLLK--------DY--IG-G----NS------
---ISTMMVTISPG----------------------E-------H-DANLSV--------------------
-------------------------------------QTLRFA-DRAK-------------------
>A4H9R1/5-315
---RVE----------------VAVRV----RP----N-TELC-----------------------------
-----------------------------------------------------RNSCVSLSHA---------
------TH---HISLQ--------------------------------------------------------
-D---------NSGVNALAG-RRS---Y-KE-D--------FLF----------DE----------------
----H-V-SNRAVFE-KLVLQRM-L--------------AATPEHPDT---------LCFLAYG--------
------------------HT---SSGKTYT--------I---------------------------------
-G---------------------------------------G------S-----------------------
---------------E----------------------------------K--E---PGILALCVEEL-L-R
------------------------------------------------------------------------
------------------------------------------GE-GV---V----EVAMLE--------V-Y
----LESVNDL-----L--------------------------------A----------------------
-----------------------------------------------------HGEPRHIR---RR----QG
--------------------------------------------------PLG-PV---IVVE------GL-
---TTCSL---TS----------------VQQWNAVAAYS-----MSSRRTAPTERNPRS--S-----R-SH
AIF--TIKSR--------------------------------------------------------------
----------------------------------------------GVR-----------LCFVDL------
---------------------AGSER---Q------------------------T-V---------------
-----------F-S----P-----------Q--LNKESISINKSL-SRLST-----------VLEAL-----
----S-------------------NQRVT-------------------------------------------
-----QDGARP--------YVN--F-----RDTT----LTVLLQ--------RY--LT-G----SS------
---MTTFLACVHPS----------------------A-------D-YYQETL--------------------
-------------------------------------STLRYT-QRLK-------------------
>A4HA26/218-557
-------------------------------HP---------------------------------------
------------------------------------------------------------------------
------------------------------------------------------------------------
-------------------------------------------------------P----------------
----Y-A-GQDQVYA-HVGKPIV-G--------------NTL-DG-YN---------GCVFAYG--------
------------------QT---GSGKTFT--------M---------------------------------
-L---------------------------------------GYAPSTSD-----------------------
--IRARKGSF----VSAASTENSTPLDGAVEPFESDDGDDVVDKTGLDPNE--L---QGIIPRACMDL-F-D
---G----L----------------------R-A------K--R-AK-------------------------
-------DS--------------------------------DFT-YR---V----EVSYYE--------I-Y
----NEKVFDL-----I--------------------------------R----P-----------------
------------------------------------------------QRN-TD-----LR---IR----NS
--------------------------------------------------PNS--G---PFIE------GL-
---TWKMV---SR----------------EEDVARVIRKG-----MQERHTAATKFNDRS--S-----R-SH
AIL--TFNIV--Q--L-S--MDDSD-----------------------------------------------
---NAF-Q----M-R-------------------------------S-K-----------LNLVDL------
---------------------AGSERTG-A------------------------A-G---------------
-----------A-E----G-----------D--EFHDGVKINQSL-TVLGR-----------VIDRL-----
----A-------------------DLSQNKGGG---------------------------------------
----------L--------SIP--Y-----RDSN----LTWVLS--------DS--IG-G----NS------
---QTSMVATISPH----------------------S-------I-NFDEMR--------------------
-------------------------------------QTIRYA-SRAKN--------IINWVKKN--
>A4HBE9/89-441
--MSVK----------------VAVRS----RP----M-SD-H---------------------------ER
K------------------------------------ENA-------------EVI-I--------------
------RMNGNAVELR--------------------------------------------------------
--------------GSIDGY-DAK---F-LY-D--------CAL----------WS---------TGEVVNG
SSNAE-A-SQAYVYK-EVGAELL-A--------------HIV-TG-YN---------GCIFAYG--------
------------------QT---GSGKTYC--------M---------------------------------
-M---------------------------------------G------R-----------------------
--------------DN----------------------------------D--N---PGLIPRIAQRL-F-E
---K----T----------------------A-E------L--R-EQ-------------------------
-------S----------------------------------IE-VC---V----ETSYYE--------I-Y
----NEKVRCL-----L--------------------------------R----------------------
-------------------------------------------PTQGGYDD-TR-----LR---VR----EH
--------------------------------------------------PKY--G---PFIE------GL-
---AKFVV---ST----------------QSEFLNLMSDG-----NKVRTTASTAMNAAS--S-----R-SH
AVF--VITLT--Q--K-Q--QKG-------------------------------------------------
-------SLLTLK-T-------------------------------S-R-----------LNLVDL------
---------------------AGSERAS-K------------------------T-L---------------
-----------A-T----G-----------K--LLTEGATINKSL-TCLGN-----------VISAL-----
----A-------------------EAEES-------------------------------------------
---GKS----R--------YIP--Y-----RDST----LTWILK--------DN--LG-G----NS------
---KTVMLATISPS----------------------S-------L-QYEETL--------------------
-------------------------------------STLRYA-ERAKK--------IVNKAVVN--
>A4HBW4/183-470
--------------------------------P---------------------------------------
------------------------------------------------------------------------
------------------------------------------------------------------------
-------------------------------------------------------P----------------
----Y-G-TQEEVYR-RTAMHAV-K--------------AAI-DG-IN---------SCVFAYG--------
------------------QT---GSGKTYT--------L---------------------------------
-F---------------------------------------G------D-----------------------
--------TT---NIR----------------------------------R--D---PGVVPRTLDDL-F-S
---R----L----------------------E-A------V--K-QSYQSDRVI------------------
-------D----------------------------------YS-YR---V----QLSFYE--------I-Y
----QNEVYCL-----F--------------------------------S----------------------
-----------------------------------------------------RRGPLHVQ---FV----RD
-----------------------------------------------PTGRKE--T---MIIH------DL-
---QQQTV---TS----------------AEKAYPMIEVG-----LRRRQTAETGMNSRS--S-----R-SH
AVL--QVRVA--Q--Y-R--TNCDTR------------ETVE------------------------------
------------H-Q-------------------------------A-T-----------INLVDL------
---------------------AGSERQK-T------------------------A-N---------------
-----------T-S----G-----------T--SRAEGIQINQSL-ATLAR-----------VINDI-----
----A-------------------SG----------------------------------------------
-----A----K--------FVN--Y-----RDSL----LTMVLK--------DN--LG-G----NS------
---KTFMIANISPI----------------------A-------F-SYQESC--------------------
-------------------------------------ATLTYA-RDVR-------------------
>A4HCE7/183-523
--------------------------------P---------------------------------------
------------------------------------------------------------------------
------------------------------------------------------------------------
-----------------------------TC-D---------------------------------------
--------DQQSVYN-FIGPRMC-E--------------AVM-SG-FN---------ACLFAYG--------
------------------QT---GSGKSYS--------M---------------------------------
-I---------------------------------------G------P-----------------------
---------------TEALFASTGANPSSSGSSSHNPAPTQRDSLT----A--E---QGIMPRLCSDL-F-R
---L----M----------------------R-E------E--R-EK-------------------------
-------DE--------------------------------DVT-YS---A----ELSFFE--------I-Y
----CERVRDL-----L--------------------------------T----------------------
-----------------------------TPQSVAAASSNNTHFGTSASAS-GS-----LR---IR----QH
--------------------------------------------------PSQ--G---PYVE------GL-
---SRVKV---RD----------------AGGVLKHLLGG-----LRDRATAETNMNEHS--S-----R-SH
AIL--QLHIT--K--V-M--ADTDEG----------------------------------------------
---TSS-VVTRTR-T-------------------------------C-K-----------LNMVDL------
---------------------AGSERVS-Q------------------------S-G---------------
-----------V-S----G-----------D--RFEEAKNINLSL-STLGR-----------VIQQL-----
----S-------------------EKQAG-------------------------------------------
-----K----K--------VIP-AY-----RDSV----LTWLLS--------DS--LG-G----NS------
---KTIMLATVAPS----------------------A-------Y-CYQQTL--------------------
-------------------------------------NTLRFA-GVAKK--------IVNVATVN--
>A4HCT2/46-451
--TSFR----------------VVSRV----RP----F-IK-E---------------------------EL
A--------------------------------------------EMEGQE-RRSI-V--E-MADT------
------KT----ILLD--------------------------------------------------------
-------------PKDNWAP-KAQ---F-EF-D--------ASL----------WS--IPPTHRIVHTFQDT
KHKTY-A-TQKDVYN-LIAKDLV-P--------------HVF-NG-FN---------SCILTYG--------
------------------QT---GSGKTYT--------M---------------------------------
-M---------------------------------------GLYDPNAS-----------------------
---------C---GGD----------------------------------G--E---EGIIPRVSNDI-F-V
---I----L----------------------K-E------R--M-EE-------------------------
EARTRSPQS--------------------------------LTK-FR---V----EVTFVE--------I-Y
----MERVRDL-----L--------------------------------D----P-----------------
----------------------------------------TLRHTRGNEKL-QD-----AR---IR----QD
--------------------------------------------------PYS--G---PFVE------GV-
---TKYEV---SN----------------WGQCCILLERG-----SQHRTTCATAVHNQS--S-----R-SH
AIF--QLTVI--Q-----------------------------------------------------EVVVPN
DNKYAL-PTFKTQ-A-------------------------------G-R-----------INLVDL------
---------------------AGSERGGFQ------------------------------------------
------------------------------D--YVKESAAINTSL-LALRR-----------VIDNL-----
----T-------------------ERQNMLMEMAEAEITGKRY-----------------------------
-----QERPLP--------QVP--F-----RDSV----LTWLLS--------DS--IG-G----NA------
---RTTMVATLSPL----------------------V-------K-NYVDTL--------------------
-------------------------------------ATLQWS-SKARN--------LVTLVKMN--
>A4HE97/5-315
---SIK----------------VAVRC----RP----LFGQ-----------------------------ER
P----------------------------------------------------------------------A
GGLDIQNR---RILLD--------------------------------------------------------
---------------------SKT---Y-DP-D--------FTF----------SP----------------
----A-S-TQEDVFQ--ACRPIL-Q--------------CVK-EG-MN---------GTIMVYG--------
------------------QT---GTGKTYT--------M---------------------------------
-L---------------------------------------G------R-----------------------
--------------------------------------------------EGGE---HGLVHMVVANM-L-E
---H----V----------------------Q-Q------K--T-VD-------------------------
-----------------------------------------GAQ-CA---L----TLSMIE--------I-Y
----NERLTDM-----L--------------------------------S----------------------
------------------------------------------------------------------------
--------------------------------------------------PNG--EEEVTLIS------GFP
RFTHKATL---CR----------------VNDTIETIQRG-----LSWRHTAATLMNERS--S-----R-SH
VVF--IFDME--E-----------------------------------------------------------
---YNA-FTEQTD-V-------------------------------A-H-----------LFMIDL------
---------------------AGSESLK-K------------------------S-Q---------------
-----------A-S----G-----------V--AAGEAGKINKSL-LALKS-----------VFLAL-----
----S-------------------NTNEATRP----------------------------------------
----------N--------HVP--Y-----RDSK----LTELLQ--------DS--IG-G----TA------
---RTLMIACISSV----------------------G-------R-DIEETK--------------------
-------------------------------------STLLYA-VKAR-------------------
>A4HHA9/9-347
----------------------VIVSM----SP---------------------------------------
------------------------------------------------------------------------
------------------------------------------------------------------------
------------SAKEVYLL-NQETAPW-RV-D--------MPLWSCPGVARDASP----------------
----A-T-SQAGVYE-ALGRPLL-Q--------------HAL-DG-YN---------STLMAYG--------
------------------QT---GSGKTYT--------M---------------------------------
-I---------------------------------------G------D-----------------------
------HRDD---DDG----------------------------------E--G---AGIIPRMCRDL-F-H
---R----L----------------------N-NRSFTATG--G-ER-------------------------
------------------------------------------FS-WE---V----HVRYVE--------V-Y
----CEKISDL-----L--------------------------------N----------------------
-------------------------------------------------SG-AS-----VG---IR----EE
-----------------------------------------------ITPQSA--T---FALV------GA-
---RRVKV---TG----------------TDDLLQALAMG-----NKWRHTASTKLNDRS--S-----R-SH
AIF--MIDLT--E------------------------------------------------------IISFT
EPGGTV-VSAPSK-S-------------------------------L-S-----------IRLVDL------
---------------------AGSERVS-E------------------------T-G---------------
-----------V-Q----G-----------Q--KLKEVKDINLSL-FTLGC-----------VIECL-----
----S-------------------DPKRRGI-----------------------------------------
-------------------KPP--Y-----RDSV----LTKLLR--------DA--FG-G----NS------
---KTTMICTIGPC----------------------E-------A-QRMQTV--------------------
-------------------------------------QTLHYA-AKARH--------VMNKPRV---
>A4HHN7/1-267
------------------------------------------------------------------------
------------------------------------------------------------------------
------------------------------------------------------------------------
------------------------------------------------------------------------
---------------------ML-E--------------EAY-KG-FN---------VCLFAYG--------
------------------QT---GSGKTYS--------L---------------------------------
-L---------------------------------------G------D-----------------------
---------V---GSE----------------------------------E--H---AGVAPRFVRCL-F-D
---E----A----------------------Q-R------M--V-DE-------------------------
-------DA--------------------------------DLT-IK---V----SLSMIE--------V-Y
----MEKVRDL-----L--------------------------------V----P-----------------
--------------------------------------------RQRGQEP-ES-----LE---IH----ED
--------------------------------------------------PSR--R---VYVR------GA-
---SVHQV---LS----------------AERMMELLRKG-----NASRQTAETRMNETS--S-----R-SH
AII--QITVS--Q--E--------------------------------------------------------
---FAS-VEKKDL-E-------------------------------C-V-----------VSLVDL------
---------------------AGSERQT-K------------------------T-E---------------
-----------S-S----G-----------Q--QFDEARKINHSL-LMLGR-----------ALNSF-----
----S-------------------ERKGS-------------------------------------------
-----D----V--------FIS--L-----RESK----LTRLLS--------ES--FG-G----NS------
---KTWMLATVSPT----------------------A-------F-NLTESI--------------------
-------------------------------------STMDYA-TNAM-------------------
>A4HHN8/8-337
---RVQ----------------VSLRI----RP----L-GK-G---------------------------DR
H-------------------------------------------------G-TKVVVRGVE-----------
------GG---GVVVD--------------------------------------------------------
---------------DRRKT-KRT---Y-QF-D--------YVF----------------------------
----S-G-GQAEVFE-AIGRPML-E--------------EAY-KG-FN---------VCLFAYG--------
------------------QT---GSGKTYS--------L---------------------------------
-L---------------------------------------G------D-----------------------
---------V---GSE----------------------------------E--H---AGVAPRFVRCL-F-D
---E----A----------------------Q-R------M--V-DE-------------------------
-------DA--------------------------------DLT-IK---V----SLSMIE--------V-Y
----MEKVRDL-----L--------------------------------V----P-----------------
--------------------------------------------RQRGQEP-ES-----LE---IH----ED
--------------------------------------------------PSR--R---VYVR------GA-
---SVHQV---LS----------------AERMMELLRKG-----NASRQTAETRMNETS--S-----R-SH
AII--QITVS--Q--E--------------------------------------------------------
---FAS-VEKKDL-E-------------------------------C-V-----------VSLVDL------
---------------------AGSERQT-K------------------------T-E---------------
-----------S-S----G-----------Q--QFDEARKINHSL-LMLGR-----------ALNSF-----
----S-------------------ERKGS-------------------------------------------
-----D----V--------FIS--L-----RESK----LTRLLS--------ES--FG-G----NS------
---KTWMLATVSPT----------------------A-------F-NLTESI--------------------
-------------------------------------STMDYA-TNAM-------------------
>A4HI95/5-354
---RIT----------------VAVRI----RP---------------------------------------
-------------------------------------------------------------PIGCERYEPIC
VRKADDNQ---TITIT--------------------------------------------------------
-A---------EETSANVSG-AST---F-QF-D--------YVF----------DE----------------
----A-D-DQVSVYD-EGVQETV-D--------------HAL-SG-FN---------ATVLTYG--------
------------------QT---GSGKTYT--------I---------------------------------
-L---------------------------------------G------S-----------------------
-----KSSNG---KVT----------------------------------A--E---SGVFMRVFDDL-F-M
YKES----V---------------------------------------------------------------
-------KE--------------------------------RIH-II---I----TLSALE--------L-Y
----VEDVMDL-----L--------------------------------S----------------------
-------------------------------------------------DK-RK-----LK---LR----ET
--------------------------------------------------PEE------TITI------GI-
---NTVEV---RT----------------MADVERNFDIA-----NSFRSVTATKMNDTS--S-----R-SH
ALF--FIDLF--Q----------------------------------------VQVEKSPQLPELSQLVDET
GMSLSK-GIPGVI-K-------------------------------S-R-----------IALVDL------
---------------------AGSERVK-R------------------------S-G---------------
-----------V-T----G-----------Q--AMVEAQAINKSL-STLGT-----------VINAM-----
----Y-------------------LQN---------------------------------------------
----------S--------HIP--F-----RESK----LTKLLK--------PC--FVDT----NS------
---RLLLIGQVAPP----------------------S-------N-SASESL--------------------
-------------------------------------GTLRFC-DRVK-------------------
>A4HLW6/37-476
--GRIT----------------VSVRV----RP----L-NS-R---------------------------ET
K-----------------------------------------------LNA-GSCI----AALAAYNTLYIL
PPGESEQEVDALIAVN--------------------------------------------------------
-------------PHLRGTR-HHR---F-TF-D--------HVY----------PV----------------
----N-A-TQEQVYE-QIGRPVL-R--------------SSF-CG-YH---------TCIFAYG--------
------------------QT---GSGKTYC--------M---------------------------------
-M---------------------------------------G------P-----------------------
------DGGT---SMD----------------------------------D--A---PGIIPRLCREV-F-L
---E----M----------------------E-KRKIAAVA--SEEK-------------------------
------------------------------------------VD-FS---V----YVSYLE--------I-Y
----RERVRSL-----L--------------------------------N----------------------
-----------EVHDARMMAGSSEDHSSSSPQTLSASVRRLTLLQASDSAD-AA-----LR---VR----EH
--------------------------------------------------PTL--G---VFVE------GL-
---AEMSV---TT----------------EEQVLQLMARG-----NQRRHMASTRMNETS--S-----R-SH
AIF--TLQLL--Q--KCTRVISSGEGGDGVAVIEATSM----------------------------------
---TAA-TTTRQL-G-------------------------------A-K-----------INLVDL------
---------------------AGSERAK-A------------------------T-G---------------
-----------A-E----G-----------E--TLKEGAQVNKSL-TTLGI-----------VINAL-----
----A-------------------AQSTATASSSTRSSAMKSTAASK-------------------------
----------R--------HIP--Y-----RDST----LTFLLK--------ES--LG-G----NS------
---KTFMIATVSPS----------------------A-------D-SYDESL--------------------
-------------------------------------STLRYA-DRAKA--------IVMKAFVN--
>A4HMM9/9-416
----VM----------------VSVRV----RP----M-LREG-AINHQQ--------------------EK
F----------------------------------------------------ELQGV--HRTGDT------
------TL---KVEVT--------------------------------------------------------
-------------KQGEPTK-SSA---F-SF-D--------YIF----------DQ----------------
----E-S-TQLEVYE-DAVVDMV-D--------------GAL-VG-VN---------ATLLAYG--------
------------------QT---GSGKTFT--------V---------------------------------
-L---------------------------------------G------D-----------------------
-VKPNPLEND---LLT----------------------------------T--D---SGMFLRVLSDL-M-D
YKIR-----------------------------Q------A--K-KG-------------------------
------------------------------------------WH-VV---V----GLSCIE--------I-Y
----NENIRDL-----F--------------------------------G----------------------
-------------------------------------------------GK-PGSAPPPLK---AV----MT
--------------------------------------------------GED------VHLP------SL-
---IIKEM---MT----------------LQAVFSEIQLA-----ISRRMSRATDSNSQS--S-----R-SH
CLF--SIDILQQADSAAAPSLSILDQSRKGNDTKKTLGSDKKGASAASRKAGSPTSAAEPQMAAWEMPFQGT
VYRIPG-QKEPVY-A-------------------------------S-K-----------IILADL------
---------------------AGSERIF-R------------------------S-G---------------
-----------V-T----G-----------D--GLAEATAINSSL-TALGN-----------VVHSL-----
----H-------------------KG----------------------------------------------
----------G--------FVS--Y-----RVSN----LTRLLK--------PT--FSHP----SS------
---RVLLLAQCSPT----------------------Q-------M-SYDETV--------------------
-------------------------------------STLHFA-NKVKD--------MK--------
>A4HW25/264-591
------------------------------------------------------------------------
------------------------------------------------------------------------
------------------------------------------------------------------------
------------------------------------------------------------------------
------------IYE-QLAIPLV-D--------------AAL-QG-YN---------TCMFAYG--------
------------------QT---GSGKTYT--------M---------------------------------
-M---------------------------------------G------T-----------------------
---------------A----------------------------------Q--H---PGLIPRLCQLL-L-S
---Q----V----------------------A-M------R--N-AE----------------------VYD
GCAASPSTR--------------------------------AAA-VV---L----QLSYME--------I-Y
----NEQVRDL-----L--------------------------------K----------------------
---------------------------QRPKNAILRYRSRFDKKDMESGEF-RT-----LK---VR----HH
--------------------------------------------------PSQ--G---IYVE------GL-
---TTVPV---ST----------------WAECEAFLQHG-----NALRTQYSTAINAKS--S-----R-SH
AIF--QFQVT--Q--R-E--GTG-------------------------------------------SRVRGR
EVAL---E----T-C-------------------------------S-K-----------INLVDL------
---------------------AGSERNT-Q------------------------S-R---------------
-----------A-T----G-----------K--HLAEANSINASL-STLRR-----------VLDGL-----
----V-------------------NN----------------------------CGSCNPQALAGGGKVR--
----KG----A--------VIP--Y-----RESL----LTYVLS--------DN--LG-G----NS------
---FTVMCANVSPS----------------------A-------S-NISETE--------------------
-------------------------------------STLRYA-TLARG--------VVNHARLN--
>A4HW55/36-412
--DSVK----------------VSVRV----RP----F-NK-R---------------------------EQ
G-----------------------------------------------------------------NVTPVL
VTDSRKAT---VKMCN--------------------------------------------------------
----------RNRKEISGDG-TRI---F-QF-D--------HVFWSVETPDACGAT----------------
----P-A-TQADVFR-TIGYPLV-Q--------------HVF-DG-FN---------SCLFAYG--------
------------------QT---GSGKTYT--------M---------------------------------
-M---------------------------------------G------A-----------------------
------DVSA---LGG----------------------------------E--G---SGVTPRICLEI-F-A
---R----K----------------------A-S------V--E-AQ-------------------------
----------------------------------------GHSR-WI---V----ELGYVE--------V-Y
----NERVSDL-----L--------------------------------G----------------------
---------------------------------------KRKKGVKGGGEE-VY-----VD---VR----EH
--------------------------------------------------PSR--G---VFLE------GQ-
---RLVEV---GS----------------LDDVVRLIEIG-----NGVRHTASTKMNDRS--S-----R-SH
AII--MLLLR--E--E-R--TMTTKS----------------------------------------------
---GET-IRTAGK-S-------------------------------S-R-----------MNLVDL------
---------------------AGSERVA-Q------------------------S-Q---------------
-----------V-E----G-----------Q--QFKEATHINLSL-TTLGR-----------VIDVL-----
----A-------------------DMATKGAKAQY-------------------------------------
----------S--------VAP--F-----RDSK----LTFILK--------DS--LG-G----NS------
---KTFMIATVSPS----------------------A-------L-NYEETL--------------------
-------------------------------------STLRYA-SRARD--------IVNVAQVN--
>A4HW58/39-436
--DSIK----------------VSVRA----RP----F-NT-R---------------------------ER
S-------------------------------------------------------------AGPTSSLCCL
KMDTVGGT---VRLLS-------------------------------------------------SSGTALS
SVDSVRGGVRSSRASSHTSN-GAV---F-QF-D--------HVFWSVETPDACGAT----------------
----P-A-TQADVFR-TIGYPLV-Q--------------HAF-DG-FN---------SCLFAYG--------
------------------QT---GSGKTYT--------M---------------------------------
-M---------------------------------------G------A-----------------------
------DVSA---LSG----------------------------------E--G---NGVTPRICLEI-F-A
---R----K----------------------A-S------V--E-AQ-------------------------
----------------------------------------GHSR-WI---V----ELGYVE--------V-Y
----NERVSDL-----L--------------------------------G----------------------
---------------------------------------KRKKGVKGGGEE-VY-----VD---VR----EH
--------------------------------------------------PSR--G---VFLE------GQ-
---RLVEV---GS----------------LDDVVRLIEIG-----NGVRHTASTKMNDRS--S-----R-SH
AII--MLLLR--E--E-R--TMTTKS----------------------------------------------
---GET-IRTAGK-S-------------------------------S-R-----------MNLVDL------
---------------------AGSERVA-Q------------------------S-Q---------------
-----------V-E----G-----------Q--QFKEATHINLSL-TTLGR-----------VIDVL-----
----A-------------------DMATKGAKAQY-------------------------------------
----------S--------VAP--F-----RDSK----LTFILK--------DS--LG-G----NS------
---KTFMIATVSPS----------------------A-------L-NYEETL--------------------
-------------------------------------STLRYA-SRARD--------IVNVAQVN--
>A4HX44/144-458
MDDSA-----------------VEVTV-----P---------------------------------------
------------------------------------------------------------------------
------------------------------------------------------------------------
-----------------KKG-RFT---F-GF-D--------GCFWSNDRACPSGKA----------------
----S-A-SQEDVFD-EVGRPLV-E--------------NAL-AG-YN---------AAVMAYG--------
------------------QT---GSGKTYT--------S---------------------------------
-F---------------------------------------G------P-----------------------
-------PGS---IGT----------------------------------S--Q---EGLIPRVCNMI-F-S
---R----A----------------------A-N------S--A-QK-------------------------
-----------------------------------------GVT-YT---V----SASMLE--------V-Y
----LEDVFDL-----L--------------------------------N----------------------
-------------------------------------------------HR-KQ-----LS---VR----ND
-------------------------------------------------FTSN--T---FSVV------GQ-
---KTVPV---NS----------------YMDVLAVLNKA-----EPLRTFAATNIHDHS--S-----R-AH
TLF--MLEVQ--T--H--------------------------------------------------------
---FDA-PDLAPR-C-------------------------------A-K-----------ILLADL------
---------------------AGCERIR-L------------------------A-G---------------
-----------TEE----G-----------L--AFEQARNINLSL-LALGS-----------CIEAV-----
----A-------------------TRGRGSS-----------------------------------------
----------R--------PIP-EF-----RNST----LTKLLK--------DY--IG-G----NS------
---ISTMMVTISPS----------------------E-------R-DANLSV--------------------
-------------------------------------QTLRFA-DRAK-------------------
>A4HX45/38-352
MDDSA-----------------VEVTV-----P---------------------------------------
------------------------------------------------------------------------
------------------------------------------------------------------------
-----------------KKG-RFT---F-GF-D--------GCFWSNDRACPSGKA----------------
----S-A-SQEDVFD-EVGRPLV-E--------------NAL-AG-YN---------AAVMAYG--------
------------------QT---GSGKTYT--------S---------------------------------
-F---------------------------------------G------P-----------------------
-------PGS---IGT----------------------------------S--Q---EGLIPRVCNMI-F-S
---R----A----------------------A-N------S--A-QK-------------------------
-----------------------------------------GVT-YT---V----SASMLE--------V-Y
----LEDVFDL-----L--------------------------------N----------------------
-------------------------------------------------HR-KQ-----LS---VR----ND
-------------------------------------------------FTSN--T---FSVV------GQ-
---KTVPV---NS----------------YMDVLAVLNKA-----EPLRTFAATNIHDHS--S-----R-AH
TLF--MLEVQ--T--H--------------------------------------------------------
---FDA-PDLAPR-C-------------------------------A-K-----------ILLADL------
---------------------AGCERIR-L------------------------A-G---------------
-----------TEE----G-----------L--AFEQARNINLSL-LALGS-----------CIEAV-----
----A-------------------TRGRGSS-----------------------------------------
----------R--------PIP-EF-----RNST----LTKLLK--------DY--IG-G----NS------
---ISTMMVTISPS----------------------E-------R-DANLSV--------------------
-------------------------------------QTLRFA-DRAK-------------------
>A4HX56/11-408
---RVM----------------VSVRV----RPKLAHPLTP-------------------------------
--------------------------------------------------------------LQQSERYEKV
VCIPSSDK---SLRLA--------------------------------------------------------
-----------DCRAKKGTR-DLH---F-AY-D--------HVF----------DM----------------
----D-A-TQEDVYE-AAVLDCV-D--------------SVL-AG-TN---------ASILTYG--------
------------------QT---GSGKTFT--------V---------------------------------
-L---------------------------------------G------K---------------------TA
VVHDSGKDLH---AVG----------------------------------S--D---TGLLLRSIQDM-L-I
FAER----M----------------------R-A--------------------------------------
-------KC--------------------------------ERH-VV---L----GMTALE--------I-Y
----MDEIRDL-----L--------------------------------R----------------------
----------------------------------------------------EGVAGRPLQ--PIM------
--------------------------------------------------TRG--V---LHLP------HL-
---THVPL---RT----------------LQDAFHVYERA-----AARRVQRVTSANDTS--S-----R-SH
AFF--TIEVF--Q----------APITPDHPSPPTLAECCALREARCAASIAAEQKQRGPQLLRSECFEGAA
NALLGT-RSAPVM-Y-------------------------------S-T-----------LTVADL------
---------------------AGSEKAK-H------------------------A-E---------------
-----------V-R----G-----------T--GFDELRHINASL-TALGN-----------VVHHL-----
----Y-------------------HGT---------------------------------------------
----------P--------HIP--Y-----RDSK----LTMMLR--------DT--FAAP----RA------
---QVALFVNVSPT----------------------A-------V-TCEETL--------------------
-------------------------------------SSLYFA-DKIK-------------------
>A4HY30/5-315
---RVE----------------VAVRV----RP----D-TESR-----------------------------
-----------------------------------------------------HNSCVSLNHA---------
------TR---HISAQ--------------------------------------------------------
-D---------DTGANALTG-RRS---Y-KE-D--------FLF----------DE----------------
----H-V-SNRAVFE-ELVLQKM-R--------------AATPEHPDT---------LCFLAYG--------
------------------HT---SSGKTYT--------I---------------------------------
-A---------------------------------------G------S-----------------------
---------------E----------------------------------Q--E---PGILALCVEEL-L-R
------------------------------------------------------------------------
------------------------------------------GE-GV---V----EVAMLE--------V-Y
----LESVNDL-----L--------------------------------A----------------------
-----------------------------------------------------HGEPRHIR---RR----QG
--------------------------------------------------MQG-PV---IVVE------GL-
---TTCSL---TS----------------VEQWNAVAAYG-----MSSRRTAPTERNPRS--S-----R-SH
AIF--TIKSR--------------------------------------------------------------
----------------------------------------------GVR-----------LCFVDL------
---------------------AGSER---Q------------------------T-V---------------
-----------F-S----P-----------Q--LNKESISINKSL-SRLST-----------VLEAL-----
----S-------------------NQRVA-------------------------------------------
-----QDGTRS--------YVN--F-----RDTT----LTVLLQ--------RY--LT-G----AS------
---MTTFLACVHPS----------------------A-------D-YYQETL--------------------
-------------------------------------STLRYT-QRLK-------------------
>A4HY89/218-558
-------------------------------HP---------------------------------------
------------------------------------------------------------------------
------------------------------------------------------------------------
-------------------------------------------------------P----------------
----Y-A-GQDQVYM-HVGKPIV-G--------------NTL-DG-YN---------GCVFAYG--------
------------------QT---GSGKTFT--------M---------------------------------
-L---------------------------------------GYAPSTSD-----------------------
--IRARKGSV---PCGASSMENSTPLDSAVEPFESDDGDDVVDKTGLDPNE--L---QGIIPRACTDL-F-D
---G----L----------------------R-A------K--R-AK-------------------------
-------DS--------------------------------DFT-YR---V----EVSYYE--------I-Y
----NEKVFDL-----I--------------------------------R----P-----------------
------------------------------------------------QRN-TD-----LR---IR----NS
--------------------------------------------------PNS--G---PFIE------GL-
---TWKMV---SK----------------EEDVARVIRKG-----MQERHTAATKFNDRS--S-----R-SH
AIL--TFNIV--Q--L-S--MDDSD-----------------------------------------------
---NAF-Q----M-R-------------------------------S-K-----------LNLVDL------
---------------------AGSERTG-A------------------------A-G---------------
-----------A-E----G-----------N--EFHDGVKINQSL-TVLGR-----------VIDRL-----
----A-------------------DLSQNKGGG---------------------------------------
----------F--------SIP--Y-----RDSN----LTWVLS--------DS--IG-G----NS------
---QTSMIATVSPH----------------------S-------I-NYEEMR--------------------
-------------------------------------QTIRYA-SRAKN--------IINWVKKN--
>A4HYA2/226-566
-------------------------------HP---------------------------------------
------------------------------------------------------------------------
------------------------------------------------------------------------
-------------------------------------------------------P----------------
----Y-A-GQDQVYM-HVGKPIV-G--------------NTL-DG-YN---------GCVFAYG--------
------------------QT---GSGKTFT--------M---------------------------------
-L---------------------------------------GYAPSTSD-----------------------
--IRARKGSV---PCGASSMENSTPLDSAVEPFESDDGDDVVDKTGLDPNE--L---QGIIPRACTDL-F-D
---G----L----------------------R-A------K--R-AK-------------------------
-------DS--------------------------------DFT-YR---V----EVSYYE--------I-Y
----NEKVFDL-----I--------------------------------R----P-----------------
------------------------------------------------QRN-TD-----LR---IR----NS
--------------------------------------------------PNS--G---PFIE------GL-
---TWKMV---SK----------------EEDVARVIRKG-----MQERHTAATKFNDRS--S-----R-SH
AIL--TFNIV--Q--L-S--MDDSD-----------------------------------------------
---NAF-Q----M-R-------------------------------S-K-----------LNLVDL------
---------------------AGSERTG-A------------------------A-G---------------
-----------A-E----G-----------N--EFHDGVKINQSL-TVLGR-----------VIDRL-----
----A-------------------DLSQNKGGG---------------------------------------
----------F--------SIP--Y-----RDSN----LTWVLS--------DS--IG-G----NS------
---QTSMIATVSPH----------------------S-------I-NYEEMR--------------------
-------------------------------------QTIMYA-CRAQQ--------VLNKARRN--
>A4HZW9/7-329
------------------------------------------------------------------------
------------------------------------------------------------------------
------------------------------------------------------------------------
------------------------------------------------------------------------
-------------------------------------------SG-FN---------ACLFAYG--------
------------------QT---GSGKSYS--------M---------------------------------
-I---------------------------------------G------P-----------------------
---------------TDALSGATGASASSSGNSGHSPPPAQRDILTVEMPA--E---HGIMPRLCSDL-F-R
---L----M----------------------R-E------E--R-EK-------------------------
-------DE--------------------------------GVT-YS---V----ELSFLE--------I-Y
----CEKVHDL-----I--------------------------------A----------------------
-----------------------------AASSLTAANSNSTYVGTSASAS-AS-----MR---IR----QH
--------------------------------------------------PSR--G---PYVE------GL-
---SHVKV---RD----------------AGSVIKYLLSG-----LRERATAETKMNEHS--S-----R-SH
AIL--QLHIT--K--V-L--ADTDES----------------------------------------------
---TGG-VITRTR-M-------------------------------C-K-----------VNMVDL------
---------------------AGSERVS-Q------------------------S-G---------------
-----------V-S----G-----------D--RLEEAKNINLSL-STLGR-----------VIQQL-----
----S-------------------EKQAG-------------------------------------------
-----K----N--------VIP-AY-----RDSV----LTWLLS--------DS--LG-G----NS------
---KTIMLATVAPS----------------------A-------Y-CYQQTL--------------------
-------------------------------------NTLRFA-GVAKK--------IVNVATVN--
>A4I0A6/7-387
------------------------------------------------------------------------
-----------------------------------------------------RSV-V--E-MTNT------
------KT----ILLD--------------------------------------------------------
-------------PKDGWAP-KAQ---F-DF-D--------ASL----------WS--IPPTHRIVHTFQDT
KHKTY-A-TQKDVYN-LIAKDLV-P--------------HVF-NG-FN---------SCILTYG--------
------------------QT---GSGKTYT--------M---------------------------------
-M---------------------------------------GLYDPNAS-----------------------
---------C---GGD----------------------------------G--E---EGIIPRVSNDI-F-I
---I----L----------------------K-E------R--M-EE-------------------------
EAKTRPPRD--------------------------------RTK-FR---V----EVSFVE--------I-Y
----MERVRDL-----L--------------------------------D----P-----------------
----------------------------------------ALRHTRGNERL-QD-----AR---IR----QD
--------------------------------------------------PYS--G---PFVE------GV-
---TKYEV---EN----------------WAQCCTLLERG-----SQHRTTCATAVHNQS--S-----R-SH
AIF--QLTVV--Q-----------------------------------------------------EQVVPG
NNKYAL-PAFKTQ-A-------------------------------G-R-----------INLVDL------
---------------------AGSERGGFQ------------------------------------------
------------------------------D--YVKESAAINTSL-LALRR-----------VIDNL-----
----T-------------------ERQNMLMEMAEAEITGKHY-----------------------------
-----QERPLP--------QVP--F-----RDSV----LTWLLS--------DS--IG-G----NA------
---RTTMVATLSPL----------------------V-------K-NYADTL--------------------
-------------------------------------ATLQWS-SRARN--------LVTLVKMN--
>A4I1P3/5-315
---SIK----------------VAVRC----RP----LFGQ-----------------------------ER
P----------------------------------------------------------------------A
GGLDIQSR---RILLD--------------------------------------------------------
---------------------SKT---Y-DP-D--------FTF----------SP----------------
----T-S-TQEDVFQ--ACRPIL-Q--------------CVK-EG-MN---------GTIMVYG--------
------------------QT---GTGKTYT--------M---------------------------------
-L---------------------------------------G------S-----------------------
--------------------------------------------------EDGE---QGLVHKVVANM-L-E
---H----V----------------------Q-R------K--I-AD-------------------------
-----------------------------------------GAQ-CA---L----TLSMIE--------I-Y
----NERLTDM-----L--------------------------------S----------------------
------------------------------------------------------------------------
--------------------------------------------------PNG--EEEVTLIS------GFP
RFTHKATL---CR----------------VNDAIETIQRG-----LSWRHTAATLMNERS--S-----R-SH
VVF--IFDME--E-----------------------------------------------------------
---YNA-FTEQTE-V-------------------------------A-H-----------LFMIDL------
---------------------AGSESLK-K------------------------S-Q---------------
-----------A-S----G-----------V--AAGEAGKINKSL-LALKS-----------VFLAL-----
----S-------------------NTNEATRP----------------------------------------
----------S--------HVP--Y-----RDSK----LTELLQ--------DS--IG-G----TA------
---RTLMIACISSV----------------------G-------R-DIEETK--------------------
-------------------------------------STLLYA-VKAR-------------------
>A4I4F5/25-385
--EKVR----------------VAVRC----RP----PNAAHG-----------------------------
------------------------------------------------------------------------
-----EHSDDIIVSMN--------------------------------------------------------
-----------PSANEVYLL-DQEAAPW-RL-D--------MPLWSCSGVALDGSH----------------
----A-V-SQAGVYE-AVGRPLL-Q--------------HAL-DG-YN---------STLMAYG--------
------------------QT---GSGKTYT--------M---------------------------------
-M---------------------------------------G------D-----------------------
------HRDN---EGG----------------------------------E--G---AGIIPRMCRDL-F-H
---E----L----------------------N-NRSFTAPS--G-ER-------------------------
------------------------------------------LS-WE---V----HVRYVE--------V-Y
----CEKISDL-----L--------------------------------N----------------------
-------------------------------------------------CG-AS-----VG---IR----EE
-----------------------------------------------ITPQSA--T---FALV------GA-
---RRVKV---TA----------------TDDLLQALAIG-----NKWRRTAATKLNDRS--S-----R-SH
ALF--LIDLT--E------------------------------------------------------IISFT
EPDGTV-ASAPSK-S-------------------------------L-S-----------IRLVDL------
---------------------AGSERVS-E------------------------T-G---------------
-----------V-H----G-----------Q--KLREVKDINLSL-FTLGC-----------VIESL-----
----S-------------------DPKRRGI-----------------------------------------
-------------------KPP--Y-----RDSV----LTKLLR--------DA--FG-G----NS------
---KTTMVCTISPC----------------------E-------A-QRLQTV--------------------
-------------------------------------QTLHYA-AKARR--------VLNKPRV---
>A4I4V2/10-339
---RVQ----------------VSVRV----RP----L-GK-G---------------------------DQ
R-------------------------------------------------S-GKIVVRGAE-----------
------GG---DVVVD--------------------------------------------------------
---------------DEQRT-KRV---Y-HF-D--------HVF----------------------------
----S-G-GQAEVFE-AIGRPML-R--------------EAY-KG-FN---------VCLFAYG--------
------------------QT---GSGKTYS--------L---------------------------------
-L---------------------------------------G------D-----------------------
---------M---GCE----------------------------------E--R---AGVAPRFVRCL-F-D
---E----A----------------------Q-R------M--V-DE-------------------------
-------DA--------------------------------DLT-IK---V----SLSMIE--------V-Y
----MEKVRDL-----L--------------------------------A----P-----------------
--------------------------------------------RQRGQEP-ES-----LE---IH----ED
--------------------------------------------------PSR--R---VYVR------GA-
---SVHQV---LS----------------AERMIELLQKG-----NANRQTAETRMNETS--S-----R-SH
AIM--QISLS--Q--E--------------------------------------------------------
---FAC-VKKKDL-E-------------------------------C-V-----------VSLVDL------
---------------------AGSERQT-K------------------------T-E---------------
-----------S-S----G-----------Q--QFEEAKKINHSL-LMLGR-----------ALNSF-----
----S-------------------DRKGS-------------------------------------------
-----D----A--------FIS--L-----RESK----LTRLLS--------ES--FG-G----NS------
---KTWMLATVSPT----------------------A-------F-NLTESI--------------------
-------------------------------------STLDYA-TNAM-------------------
>A4I4V3/8-337
---RVQ----------------VSLRI----RP----A-KK-G---------------------------AR
H-------------------------------------------------S-TKVVVRGAE-----------
------GG---DVVVD--------------------------------------------------------
---------------DEQRT-KRV---Y-HF-D--------HVF----------------------------
----S-G-GQAEVFE-AIGRPML-R--------------EAY-KG-FN---------VCLFAYG--------
------------------QT---GSGKTYS--------L---------------------------------
-L---------------------------------------G------D-----------------------
---------M---GCE----------------------------------E--R---AGVAPRFVRCL-F-D
---E----A----------------------Q-R------M--V-DE-------------------------
-------DA--------------------------------DLT-IK---V----SLSMIE--------V-Y
----MEKVRDL-----L--------------------------------A----P-----------------
--------------------------------------------RQRGQEP-ES-----LE---IH----ED
--------------------------------------------------PSR--R---VYVR------GA-
---SVHQV---LS----------------AERMIELLQKG-----NANRQTAETRMNETS--S-----R-SH
AIM--QISLS--Q--E--------------------------------------------------------
---FAC-VKKKDL-E-------------------------------C-V-----------VSLVDL------
---------------------AGSERQT-K------------------------T-E---------------
-----------S-S----G-----------Q--QFEEAKKINHSL-LMLGR-----------ALNSF-----
----S-------------------DRKGS-------------------------------------------
-----D----A--------FIS--L-----RESK----LTRLLS--------ES--FG-G----NS------
---KTWMLATVSPT----------------------A-------F-NLTESI--------------------
-------------------------------------STLDYA-TNAM-------------------
>A4I5H9/5-354
---RIT----------------VAVRI----RP---------------------------------------
-------------------------------------------------------------PIGHERYEPVC
ARKADDDQ---TITIN--------------------------------------------------------
-A---------EETSASVSG-VSV---F-QF-D--------YVF----------DE----------------
----T-D-DQVAVYE-ESVQEMV-D--------------HAL-SG-FS---------ATVFTYG--------
------------------QT---GSGKTYT--------I---------------------------------
-L---------------------------------------G------S-----------------------
-----KSADG---KVT----------------------------------E--G---SGAFMRVFDDL-F-T
YKEA----V---------------------------------------------------------------
-------KD--------------------------------RTH-IV---I----ALSALE--------L-Y
----VEDVMDL-----L--------------------------------M----------------------
-------------------------------------------------DK-KK-----LK---LR----DT
--------------------------------------------------PEE------TITV------GI-
---NTVEV---HT----------------MADVERNFDVA-----NSFRSVTATKMNDTS--S-----R-SH
ALF--FIDIF--Q----------------------------------------IPVEKSPQAPKVSQLIDET
GMSLSK-GVAGVT-K-------------------------------S-R-----------IALVDL------
---------------------AGSERVK-R------------------------S-G---------------
-----------A-T----G-----------Q--AMVEAQAINKSL-STLGT-----------VINAM-----
----Y-------------------LQN---------------------------------------------
----------P--------HIP--F-----RESK----LTKLLK--------PC--FVDT----TS------
---RLLLIGQVAPP----------------------S-------N-SASESL--------------------
-------------------------------------GTLRFC-DRVK-------------------
>A4I673/179-466
--------------------------------P---------------------------------------
------------------------------------------------------------------------
------------------------------------------------------------------------
-------------------------------------------------------P----------------
----Y-G-TQEEVYQ-RTAMHAV-K--------------AAI-DG-IN---------SCVFAYG--------
------------------QT---GSGKTYT--------L---------------------------------
-F---------------------------------------G------D-----------------------
--------TT---NIR----------------------------------R--D---PGVVPRTLDDL-F-G
---R----L----------------------E-A------V--K-QSYRSDKVT------------------
-------D----------------------------------YS-YL---V----HLSFYE--------I-Y
----QNEVYCL-----F--------------------------------S----------------------
-----------------------------------------------------RQGPLRVQ---FV----RD
-----------------------------------------------LTGKRE--T---MIIH------DL-
---QQQTV---TS----------------AEKAYPMIEMG-----LRRRQTAETGMNAHS--S-----R-SH
AIL--QIRVA--Q--Y-R--TNRDAR------------ETVE------------------------------
------------H-Q-------------------------------A-T-----------INLVDL------
---------------------AGSERQK-T------------------------A-N---------------
-----------T-S----G-----------T--NRAEGIQINQSL-ATLAR-----------VINDI-----
----A-------------------SG----------------------------------------------
-----A----R--------FVN--Y-----RDSL----LTMVLK--------DN--LG-G----NS------
---KTFMIANISPI----------------------A-------F-SYQESC--------------------
-------------------------------------ATLTYA-KDVR-------------------
>A4I995/37-476
--GRIT----------------VSVRV----RP----L-NA-R---------------------------ET
K-----------------------------------------------LNS-GSCI----APLAAYNTLYIL
PPGESEQDVNALLAVD--------------------------------------------------------
-------------PHLRGTR-HHR---F-TF-D--------HVY----------PV----------------
----D-S-TQEQVYE-QIGRPVL-Q--------------SSF-RG-YH---------TCIFAYG--------
------------------QT---GSGKSYC--------M---------------------------------
-M---------------------------------------G------A-----------------------
------DGGC---CID----------------------------------D--A---PGIIPRLCREV-F-I
---E----M----------------------D-KVKQAAMA--NEEN-------------------------
------------------------------------------VD-FS---V----YVSYLE--------I-Y
----RERVRSL-----L--------------------------------N----------------------
-----------EVHDARIVTAGNEEYGSASLRAVSGSLRRQGLLHAADSAD-AA-----LR---VR----EH
--------------------------------------------------PTL--G---VYVE------GL-
---AEISV---TS----------------EEQVLRLMVRG-----NQRRHMASTRMNETS--S-----R-SH
AIF--TLQLL--Q--KRTRAVPPGEGGSGGTITEAPST----------------------------------
---AVA-TMTTQL-G-------------------------------A-K-----------INLVDL------
---------------------AGSERAK-A------------------------T-G---------------
-----------A-D----G-----------D--TLKEGAQINKSL-TTLGI-----------VINSL-----
----A-------------------AQSIATASSSTGQSPMKSAAASK-------------------------
----------R--------HIP--Y-----RDST----LTFLLK--------ES--LG-G----NS------
---KTFMIATVSPS----------------------A-------D-SYDESL--------------------
-------------------------------------STLRYA-DRAKS--------IMIKAFVN--
>A4IBA7/9-417
----VT----------------VSVRV----RP----M-LREGASANHQQ--------------------EK
F----------------------------------------------------ELQGV--HRVGDN------
------SL---KVELT--------------------------------------------------------
-------------KPGEPTK-SSL---F-SF-D--------YVF----------DQ----------------
----E-S-TQLEVYE-DAVVDMV-D--------------AAL-VG-VN---------VTLLAYG--------
------------------QT---GSGKTFT--------V---------------------------------
-L---------------------------------------G------D-----------------------
-VKPNPLEND---LLT----------------------------------T--N---SGMFLRVLSDL-M-D
YKVR-----------------------------Q------A--K-KG-------------------------
------------------------------------------WH-VV---V----GLSCIE--------I-Y
----NENIRDL-----F--------------------------------G----------------------
-------------------------------------------------GK-PNSAPPALK---AV----MT
--------------------------------------------------GED------VYLP------SL-
---IIKEM---TT----------------LQAVFSEIQLA-----IARRMSRATDSNSQS--S-----R-SH
CLF--SIDILQQANSAPAPSLDILDQSKKGNDMKKAVSSDKKGAAATKRGGSLASAAQDPQLPEWEMPFQGT
VFRLPG-QKEPIY-T-------------------------------S-K-----------IILADL------
---------------------AGSERIA-R------------------------S-G---------------
-----------V-T----G-----------D--GLAEATSINSSL-TALGN-----------VVHSL-----
----H-------------------EG----------------------------------------------
----------G--------FVS--Y-----RVSN----LTRLLK--------PA--FSHP----SS------
---RVLLLAQCSPT----------------------Q-------L-TFDETI--------------------
-------------------------------------STLHFA-NKVKD--------MK--------
>Q28WQ1/1-273
-MSSVK----------------VAVRV----RP----F-NS-R---------------------------EI
G------------------------------------RES-------------KCI-I--E-M-TG---AT-
------TA----ITNP--------------------------------------------------------
-----------KVPPNTSEA-VKR---F-NF-D--------YSY----------WS---------H-DP--R
-DSDF-S-TQTMVYK-DIGEEML-Q--------------HSF-DG-YN---------VCIFAYG--------
------------------QT---GAGKSYT--------M---------------------------------
-M---------------------------------------G------R-----------------------
---------------Q----------------------------------E--E-QQEGIIPMICQDL-F-T
---R----I----------------------H-D------T--E-TD-------------------------
-------E----------------------------------LK-YS---V----EVSYME--------I-Y
----CERVRDL-----L--------------------------------N----------------------
-------------------------------------------P----KNK-GN-----LR---VR----EH
--------------------------------------------------PLL--G---PYVE------DL-
---SKLAV---TD----------------YQDIHDLIDEG-----NKARTVAATNMNETS--S-----R-SH
AVF--TIFFT--Q--R-R--HDTMT-----------------------------------------------
-------DLTTEK-V-------------------------------S-K-----------ISLVDL------
---------------------AGSERAD-S------------------------T-G---------------
-----------A-K----G-----------T--RLKEGANINK-----------------------------
------------------------------------------------------------------------
------------------------------------------------------------------------
------------------------------------------------------------------------
-------------------------------------------------------------------
>108873164/37-272
------------------------------------------------------------------------
------------------------------------------------------------------------
------------------------------------------------------------------------
----------------------RK---F-RF-S--------RVF----------RG----------------
----E-M-DPREIYA-ETVAGVT-E--------------SVL-EG-YD---------FSIVSFG--------
------------------DR---ESAKSFT--------L---------------------------------
-Y---------------------------------------A------N-----------------------
-----G--------------------------------------------A--C---EGIVLCFVRDL-F-C
---Q----L----------------------G-G--------------------------------------
-------HP--------------------------------ERM-YS---V----GVAWTE--------ITS
----DGDVVDL-----L-------------------------------------------------------
------------------------------------------------------------------------
---------------------------------------------------------------------GV-
---ALMQC---FT----------------IEEIYGLLSLG-----LHNRNP-D-----------------NH
NIL--SLILE--Q--QWT------------------------------------------------------
---ALN-GLNQHR-Q-------------------------------S-T-----------ISFCDL------
---------------------CGTEREM-V------------------------E-G---------------
------------------------------------KSVLKDSGL-RKLED-----------IVHKR-----
----S-------------------D-----------------------------------------------
---------------------D--Y-----NESI----LTAFLK--------DS--FG-G----RA------
---QTLMLLCIKDV----------------------E-------G-E--NGL--------------------
-------------------------------------RNLEFG-DKAQ-------------------
>108873223/10-345
---SVK----------------VALRI----RP----L-NQ-R---------------------------ER
D------------------------------------RG-----------C--RIV-V--E-QPTC---RE-
------PQ----VVIG--------------------------------------------------------
--------------NGISGK-PEA---F-TF-N--------YVF----------AP----------------
----E-D-SQEQLYE-SSVQPLL-E--------------KLY-AG-YN---------VTILAYG--------
------------------QT---GSGKTYT--------M---------------------------------
-G---------------------------------------T------N-----------------------
-------YDG---EED----------------------------------E--T---MGVIPRAINDI-F-D
---R----V----------------------K-E------M--G-GD-------------------------
------------------------------------------SE-VT---I----NCSFME--------L-Y
----QENLYDL-----L--------------------------------S----N-----------------
---------------------------------------------KGTREE-RV-----VD---IR----E-
--------------------------------------------------ANN--Q---IVIP------GL-
---TEIPI---RS----------------AEETFEALMRG-----SQERAVASTAMNAVS--S-----R-SH
AIF--TLNLT--N--R-I--KGDKPT----------------------------------------------
-------V----T-T-------------------------------S-K-----------FHLVDL------
---------------------AGSERPK-K------------------------T-Q---------------
-----------A-T----G-----------E--RFKEGVKINQGL-LVLGN-----------VISAL-----
----G-------------------SSGGP-------------------------------------------
-----L----G--------HVP--Y-----RESK----LTRLLQ--------DS--LG-G----NS------
---LTLMVACVSPA----------------------D-------Y-NCEETI--------------------
-------------------------------------NTLRYA-NRAKN--------IK--------
>108880159/52-368
--EPVR----------------IAIRE----RP----V-GS-D---------------------------ES
M----------------------------------------------------ESI-IQHH-SAND------
-------Q---ILIVD--------------------------------------------------------
---------------------ERP---F-AF-D--------YVF----------RP----------------
----E-S-SQALVYD-ALIRPLV-V--------------KMI-NG-FF---------CTALAYG--------
------------------QT---GTGKTYT--------M---------------------------------
-----------------------------------------GLQWDHSG-----------------------
-------PHD---I---------------------------------------N---RGMITRALDQT-F-E
---L----L----------------------K-E------S--R-DQ-------------------------
------------------------------------------EE-YE---I----QVSFIE--------I-Y
----NEKIYDL-----L--------------------------------S----------------------
-----------------------------------------------------ENSAEPVN---TR------
-------------------------------------------------------G---LKFN------GG-
---TKKLV---TR----------------ADQAQDILLEG-----NKNRHVRPTKMNTLS--S-----R-SH
AIF--SIHAS--V--V--------------------------------------------------------
-------HDDARI-V-------------------------------S-A-----------LHLVDL------
---------------------AGSEGVR-R------------------------T-G---------------
-----------H-Q----G-----------A--ALAEGVHINQGL-LSIGK-----------VLQAL-----
----S-------------------IG----------------------------------------------
-----S----K--------VIP--Y-----RDSI----LSTVLQ--------DS--LN-S----NS------
---YLTLLACVSPM----------------------P-------E-DLSETL--------------------
-------------------------------------STIRFA-QGAKT--------LK--------
>108882984/1-343
--------------------------I----RP----Q-IP-R---------------------------EL
I------------------------------------DMC-------------RVC-T--Q-V-TP---GE-
------PQ----VYLG--------------------------------------------------------
-------------------S-DKA---F-TF-D--------YVF----------DV----------------
----N-S-TQVSVYA-SCVEKLV-E--------------GAL-KG-YN---------ATVLAYG--------
------------------QT---GSGKTYT--------M---------------------------------
-G---------------------------------------T------G-----------------------
------FERD---IPE----------------------------------L--Q---EGIIPRAVRHL-F-E
---G----I----------------------A-Q------L--Q-ESPYDEDGVYLGS--------------
------------------------------------------LQ-FS---V----AAQFME--------L-Y
----NEEIIDL-----L--------------------------------D----------------------
----------------------------------------------PYSKG-RL-----FK---IH----ED
--------------------------------------------------ASG--G---ISVA------GA-
---TIQPL---TG----------------PQDALRCLQQG-----ALARTTASTQMNEQS--S-----R-SH
ALF--TILIR--R--Q-R--VMSAEESG--------------------------------------------
---NPE-GDLETL-T-------------------------------S-K-----------FHFVDL------
---------------------AGSERLK-R------------------------T-G---------------
-----------A-T----G-----------E--RAREGISINCGL-LALGN-----------VISAL-----
----G-------------------DKAKK-------------------------------------------
-----V----S--------HVP--Y-----RDSK----LTRLLQ--------DS--LG-G----NS------
---QTIMIACVSPS----------------------D-------R-DFMETL--------------------
-------------------------------------NTLKYA-NRARN--------IK--------
>116057919/43-368
---CVK----------------VIAVV----RP----L-IA-R---------------------------EI
E------------------------------------ANA-------------SEA-L--T-S-SD------
------DS----VLTKS-------------------------------------------------------
---------------------GRQ---F-TY-D--------GVV----------TG----------------
----S-EDELRETYD-ANVRDIV-E--------------GTL-RG-LN---------GSVMAYG--------
------------------QT---GSGKTHT--------M---------------------------------
-G---------------------------------------M------G-----------------------
---------------G----------------------------------D--N---PGMARRVFETL-F-E
---A----V----------------------A-T------A--R-VR-------------------------
-------D----------------------------------TE-VK---V----VSSFIE--------I-Y
----KDNIRDL-----L--------------------------------V----D-----------------
----------------AGDELTP------------------------------P-----VT---IR----EN
-------------------------------------------------ATEG--G---VYLN------GA-
---RMIEV---NN----------------VGACVSVLNEG-----ILRRATAESTMNVRS--S-----R-SH
AIL--TLNVK--C--K-V--GDA-------------------------------------------------
---K---A----T-F-------------------------------A-K-----------LHLVDL------
---------------------AGSERVT-L------------------------N-E---------------
-----------N-R----G-----------Q--RFQEGVQINMGL-LALSN-----------CISAL-----
----T-------------------DV----------------------------------------------
-----NRREWG--------HVP--Y-----RDSK----LTRLMQ--------DS--LG-G----NS------
---RTVMFACVSPA----------------------D-------I-NADETL--------------------
-------------------------------------NTLKYA-SRARN--------IR--------
>1170659/8-335
--IPVR----------------VALRC----RP----L-VS-K---------------------------EI
K------------------------------------EG-----------C--QTC-L--S-F-VP---GE-
------PQ----VVVGN-------------------------------------------------------
---------------------DKS---F-TY-D--------FVF----------DP----------------
----S-T-EQEEVFN-TAVAPLI-K--------------GVF-KG-YN---------ATVLAYG--------
------------------QT---GSGKTYS--------M---------------------------------
-G---------------------------------------G------A-----YT----------------
-------AEQ---EHD----------------------------------S--A---IGVIPRVIQLL-F-K
---E----I----------------------N-K------K--S----------------------------
-------D----------------------------------FE-FT---L----KVSYLE--------I-Y
----NEEILDL-----L--------------------------------C----S-----------------
----------------------------------------------SREKA-TQ-----IN---IR----ED
--------------------------------------------------PKE--G---IKIV------GL-
---TEKTV---LV----------------ASDTVSCLEQG-----NNSRTVASTAMNSQS--S-----R-SH
AIF--TISIE--Q--R-K--KNDKNS----------------------------------------------
-------S----F-R-------------------------------S-K-----------LHLVDL------
---------------------AGSERQK-K------------------------T-K---------------
-----------A-E----G-----------D--RLREGININRGL-LCLGN-----------VISAL-----
----G-------------------DD-KK-------------------------------------------
-----G----N--------FVP--Y-----RDSK----LTRLLQ--------DS--LG-G----NS------
---HTLMIACVSPA----------------------D-------S-NLEETL--------------------
-------------------------------------NTLRYA-DRAR-------------------
>124481663/8-369
--SSVR----------------VAVRV----RP----Q-LA-K---------------------------EK
I------------------------------------EGC-------------HIC-T--L-V-TP---GE-
------PQ----VILG--------------------------------------------------------
-------------------K-DKA---F-TF-D--------YVF----------DM----------------
----D-S-QQDSLYS-NCTEKLI-E--------------GCF-EG-YN---------ATIFAYG--------
------------------QT---GSGKTYT--------M---------------------------------
-G---------------------------------------T------G-----------------------
------FDVN---ITD----------------------------------E--E---LGIIPRAVSHL-F-R
---G----I----------------------E-E------R--R-QAATEQGRPV-----------------
------------------------------------------PE-FK---I----NAQFLE--------L-Y
----NEEVLDL-----F--------------------------------D----------------------
----------------------------------------STREV----KK-SN-----IK---IH----ED
--------------------------------------------------ANG--G---IYTV------GV-
---TTRTV---SS----------------EAEMMQCLRLG-----ALSRTTASTQMNVQS--S-----R-SH
AIF--TIHLC--Q--V-R--VCASDNVQDSESDNRLLNGS--------------------------------
---SEM-NEFETL-T-------------------------------A-K-----------FHFVDL------
---------------------AGSERLK-R------------------------T-G---------------
-----------A-T----G-----------D--RAKEGISINCGL-LALGN-----------VISAL-----
----G-------------------DRSKR-------------------------------------------
-----S----T--------HVP--Y-----RDSK----LTRLLQ--------DS--LG-G----NS------
---QTMMIACISPS----------------------D-------R-DFMETL--------------------
-------------------------------------NTLKYA-NRARN--------IK--------
>126342775/8-339
--IPVK----------------VALRC----RP----L-LP-R---------------------------EL
E------------------------------------EG-----------C--QTC-L--S-F-VP---GE-
------PQ----VVVGSG------------------------------------------------------
---------------------EKC---F-TY-D--------FVF----------DP----------------
----S-A-EQEEVFN-LAVAPLI-K--------------GIF-QG-YN---------ATVLAYG--------
------------------QT---GSGKTFS--------M---------------------------------
-G---------------------------------------S------A-----YT----------------
-------AAQ---ENE----------------------------------P--T---VGVIPRVIQLL-F-T
---E----M----------------------D-K------K--V----------------------------
-------D----------------------------------FE-FL---L----KVSYLE--------I-Y
----NEEILDL-----L--------------------------------S----P-----------------
----------------------------------------------SREKS-SQ-----IN---IR----ED
--------------------------------------------------PKE--G---IKII------GL-
---TEKTV---SL----------------AMDTVSCLEQG-----NNCRTVASTAMNSQS--S-----R-SH
AIF--TISVE--Q--K-K--KSDKNS----------------------------------------------
-------S----L-R-------------------------------C-K-----------LHLVDL------
---------------------AGSERQK-K------------------------T-K---------------
-----------A-E----G-----------D--RLKEGININRGL-LCLGN-----------VISAL-----
----G-------------------DD-KK-------------------------------------------
-----G----G--------FIP--Y-----RDSK----LTRLLQ--------DS--LG-G----NS------
---HTLMIACVSPA----------------------D-------S-NLEETV--------------------
-------------------------------------NTLRYA-DRARK--------IK--------
>128497/8-318
---AVR----------------IAVRE----AP---------------------------------------
----------------------------------------------------------YRQFLGRREPSVVQ
FPPWSDGK---SLIVD--------------------------------------------------------
---------------------QNE---F-HF-D--------HAF----------PA----------------
----T-I-SQDEMYQ-ALILPLV-D--------------KLL-EG-FQ---------CTALAYG--------
------------------QT---GTGKSYS--------M---------------------------------
-----------------------------------------G------------------------------
----MTPPGE---ILP----------------------------------E--H---LGILPRALGDI-F-E
---R----V----------------------T-A------R--Q-EN-------------------------
----------------------------------------NKDA-IQ---V----YASFIE--------I-Y
----NEKPFDL-----L--------------------------------G----------------------
-------------------------------------------------ST-PH-----MP---MV------
-------------------------------------------------------A---ARCQ------RC-
---TCLPL---HS----------------QADLHHILELG-----TRNRRVRPTNMNSNS--S-----R-SH
AIV--TIHVK--S-----------------------------------------------------------
----------KTH-H-------------------------------S-R-----------MNIVDL------
---------------------AGSEGVR-R------------------------T-G---------------
-----------H-E----G-----------V--ARQEGVNINLGL-LSINK-----------VVMSM-----
----A-------------------AGH---------------------------------------------
----------T--------VIP--Y-----RDSV----LTTVLQ--------AS--LT-A----QS------
---YLTFLACISPH----------------------Q-------C-DLSETL--------------------
-------------------------------------STLRFG-TSAK-------------------
>147856290/7-366
--CSVK----------------VAVHI----RP----L-IG-D---------------------------ER
L------------------------------------QG-----------C--EDC-V--T-V-VH---GK-
------PQ----VQIG--------------------------------------------------------
---------------------THS---F-TF-D--------HVY----------GN----------------
----SGS-PSSAMFE-ECIAPLV-D--------------GLF-QG-YN---------ATVLAYG--------
------------------QT---GSGKTYT--------M---------------------------------
-G---------------------------------------T------G-----------------------
--------FK----DG----------------------------------C--Q---TGLIPQAMNAL-F-N
---K----I----------------------E-T------L--K-HQ-------------------------
------------------------------------------SE-FQ---L----HVSFIE--------I-L
----KEEVRDL-----L--------------------------------E----S-----------------
----------------------------PTVSKPEATN-GHAARIA-VPGR-PP-----IQ---IR----ET
--------------------------------------------------SNG--V---ITLA------GS-
---TEVSV---ST----------------LKEMASCLEQG-----SFSRATGSTNMNNQS--S-----R-SH
AIF--TISLE--Q--M-R--KLHPTFPGDNCS----------------------------------------
---NEE-MGEEYL-S-------------------------------A-K-----------LHLVDL------
---------------------AGSERAK-R------------------------T-G---------------
-----------S-D----G-----------L--RFKEGIHINKGL-LALGN-----------VISAL-----
----G-------------------DEKKRKE-----------------------------------------
-----G----V--------HVP--Y-----RDSK----LTRLLQ--------DS--LG-G----NS------
---KTVMIACISPA----------------------D-------I-NAEETL--------------------
-------------------------------------NTLKYA-NRARN--------IQ--------
>149413988/4-337
--ISLE----------------VAVRI----RP----L-LS-Q---------------------------EV
L------------------------------------DN-----------H--QVC-V--R-K-LP---YT-
------QQ----IAVG-------------------------------------------------N------
---------------------SHT---F-MF-D--------FVF----------DE----------------
----N-A-TQDDIYT-RCIRSLV-I--------------ALL-EG-YN---------ATIFTYG--------
------------------QT---GSGKTYT--------M---------------------------------
-G---------------------------------------G------E-----FN--------A-------
------G------AGE----------------------------------E--Q---NGIIPRAIQEL-F-Q
---R----I----------------------N-W------K--S-H--------------------------
-------N----------------------------------TD-FQ---I----NVSYME--------I-I
----NEELRDL-----L--------------------------------E----D-----------------
----------------E----------------------------ASA-G---E-----LC---MR----ED
--------------------------------------------------EKG--N---TVID------GL-
---KEAPV---RS----------------PVDVMNLLEMG-----N----AATIRRNAQSPPR-----P-SH
LVL--MVSVC--Q--Q-Q--VKQHLR------------QMEDMQYRLQ--------P-T-------L-----
---Q---V----I-N-------------------------------S-K-----------FLFVDL------
---------------------AGPERAP-Q------------------------A-G---------------
-----------S-A----P-----------E----------ACGL-PVLET-----------VINTL-----
----G-------------------DS-RN-----------------------K-------------------
-----N----F--------YVP--Y-----HDSK----ITRVLK--------DS--LG-G----SA------
---KTVMVVCVDPS----------------------H-------L-GLDGSL--------------------
-------------------------------------KALQLA-SMARG--------I---------
>149714100/126-484
------------------------LRI----RP----Q-LA-K---------------------------EK
I------------------------------------EGC-------------HIC-T--S-V-TP---GE-
------PQ----VFLG--------------------------------------------------------
-------------------K-DKA---F-TF-D--------YVF----------DI----------------
----D-S-QQEQIYA-QCIEKLI-E--------------GCF-EG-YN---------ATVFAYG--------
------------------QT---GAGKTYT--------M---------------------------------
-G---------------------------------------T------G-----------------------
------FDVN---IIE----------------------------------E--E---QGIISRAVKHL-F-K
---N----I----------------------E-E------K--K-HTAVKNGLPP-----------------
------------------------------------------PD-FK---V----NAQFLE--------L-Y
----NEEVLDL-----F--------------------------------D----------------------
----------------------------------------TTRDIDAKNKK-SN-----IR---IH----ED
--------------------------------------------------STG--G---IYTV------GV-
---TTRTV---NT----------------ESEMMQCLKLG-----ALSRTTASTQMNVQS--S-----R-SH
AIF--TIHVC--Q--T-R--MCPQIDAENV-TDNKVISES--------------------------------
---SQM-NEFETL-T-------------------------------A-K-----------FHFVDL------
---------------------AGSERLK-R------------------------T-G---------------
-----------A-T----G-----------E--RAKEGISINCGL-LALGN-----------VISAL-----
----G-------------------DKSKR-------------------------------------------
-----A----T--------HVP--Y-----RDSK----LTRLLQ--------DS--LG-G----NS------
---QTIMIACVSPS----------------------D-------R-DFMETL--------------------
-------------------------------------NTLKYA-NRARN--------IK--------
>149758455/4-342
--IPVK----------------VAVRI----RP----L-LC-K---------------------------EV
L------------------------------------HNH-------------QVC-V--R-V-IP---NT-
------QQ----IIIG--------------------------------------------------------
-------------------R-DRV---F-TF-D--------FVF----------GK----------------
----N-S-TQDEVYN-TCIKPLV-L--------------SLI-EG-YN---------ATVFAYG--------
------------------QT---GSGKTYT--------I---------------------------------
-G---------------------------------------G------G-----------------------
------HVAS---VVE----------------------------------G--Q---KGIIPRAIQEI-F-Q
---N----I----------------------S-E------N----PS-------------------------
------------------------------------------ID-FN---I----KVSYIE--------V-Y
----KEDLRDL-----L--------------------------------E----------------------
----------------------------------------------LETSV-KD-----LH---IR----ED
--------------------------------------------------EKG--N---TVIV------GA-
---KECQV---ES----------------ADEVISLLEMG-----NAARHTGTTQMNEHS--S-----R-SH
AIF--TISIC--Q--V-E--KNVEATED--------------------------------------------
---GSC-YSRRHI-V-------------------------------S-K-----------FHFVDL------
---------------------AGSERVT-K------------------------T-G---------------
-----------N-T----G-----------E--RFKESIQINSGL-LALGN-----------VISAL-----
----G-------------------DPRRK-------------------------------------------
-----S----S--------HIP--Y-----RDAK----ITRLLK--------DS--LG-G----SA------
---KTVMIACVSPS----------------------S-------S-DFDESL--------------------
-------------------------------------NSLKYA-NRARN--------IR--------
>158284540/5-347
--ESVK----------------VAVRI----RP----M-SQ-S---------------------------EQ
A------------------------------------RG-----------C--QTV-V--K-QATP---NF-
------PH----LLVG--------------------------------------------------------
---------------NGRTP-WHP---F-AY-N--------YVF----------PP----------------
----S-A-LQSQVYE-EAISPML-H--------------KLF-AG-YN---------ATILSYG--------
------------------QR---SSGKTFT--------M---------------------------------
-G---------------------------------------T------D-----------------------
-------FIG---EID----------------------------------S--N---VGVIPRAINEI-F-C
---L----I----------------------A-D------G--T-EAAVAL---------------------
------------------------------------------VD-TR---I----TCSFIE--------V-Y
----QDQVYDL-----L--------------------------------T----E-----------------
--------------------------------------------NAIDIER-HP-----VN---IR----EA
--------------------------------------------------AGG--N---IILE------GL-
---TEVPV---ND----------------KQCALDCLTRG-----SFGRASRNPAMNNVS--T-----R-SH
AIF--TLTMH--H--T-A--KDDPTM----------------------------------------------
-------V----T-H-------------------------------S-K-----------FRMVDL------
---------------------AGSERSK-K------------------------T-K---------------
-----------S-S----G-----------S--RFKEGVEINKCL-LALGN-----------VITAL-----
----G-------------------SSVGSS------------------------------------------
-----K----G--------HIP--Y-----RSSK----LTRLLQ--------DS--LG-G----NS------
---YTLMIACVSPT----------------------D-------Y-NLSDTY--------------------
-------------------------------------STLRYA-SQVRT--------IK--------
>158297459/17-361
-------------------------RI----RP----Q-IP-R---------------------------EL
I------------------------------------DMC-------------RVC-T--Q-V-TP---GE-
------PQ----VLLG--------------------------------------------------------
-------------------S-DKA---F-TF-D--------YVF----------DM----------------
----S-T-TQVSVYN-NCIEKLV-D--------------GAL-QG-YN---------ATVLAYG--------
------------------QT---GSGKTYT--------M---------------------------------
-G---------------------------------------T------G-----------------------
------FERA---LPE----------------------------------A--Q---EGIIPRAVRHL-F-E
---G----I----------------------A-Q------L--Q-QNPYDEDGTYLGT--------------
------------------------------------------VT-FS---V----AAQFME--------L-Y
----NEEVIDL-----L--------------------------------D----------------------
----------------------------------------------PYNKGARV-----FK---IF----ED
--------------------------------------------------ATG--G---ISVA------GA-
---TIKPL---AG----------------PQEALNCLQQG-----ALARTTASTQMNEQS--S-----R-SH
ALF--TILIR--R--Q-R--VMTAEQCG--------------------------------------------
---NAE-GDTETL-T-------------------------------S-K-----------FHFVDL------
---------------------AGSERLK-R------------------------T-G---------------
-----------A-T----G-----------E--RAREGISINCGL-LALGN-----------VISAL-----
----G-------------------DKTKK-------------------------------------------
-----V----S--------HVP--Y-----RDSK----LTRLLQ--------DS--LG-G----NS------
---QTIMIACVSPS----------------------D-------R-DFMETL--------------------
-------------------------------------NTLKYA-NRARN--------IK--------
>158564279/8-337
--IPVR----------------VALRC----RP----L-VP-K---------------------------EI
S------------------------------------EG-----------C--QMC-L--S-F-VP---GE-
------TQ----VVVGT-------------------------------------------------------
---------------------DKS---F-TY-D--------FVF----------DP----------------
----C-T-EQEEVFN-KAVAPLI-K--------------GIF-KG-YN---------ATVLAYG--------
------------------QT---GSGKTYS--------M---------------------------------
-G---------------------------------------G------A-----YT----------------
-------AEQ---ENE----------------------------------P--T---VGIIPRVIQLL-F-K
---E----I----------------------D-K------K--S----------------------------
-------D----------------------------------FE-FT---L----KVSYLE--------I-Y
----NEEILDL-----L--------------------------------C----P-----------------
----------------------------------------------SREKA--Q-----IN---IR----ED
--------------------------------------------------PKE--G---IKIV------GL-
---TEKTV---LV----------------ALDTVSCLEQG-----NNSRTVASTAMNSQS--S-----R-SH
AIF--TISIE--Q--R-K--KSDKNC----------------------------------------------
-------S----F-R-------------------------------S-K-----------LHLVDL------
---------------------AGSERQK-K------------------------T-K---------------
-----------A-E----G-----------D--RLKEGININRGL-LCLGN-----------VISAL-----
----G-------------------DD-KK-------------------------------------------
-----G----S--------FVP--Y-----RDSK----LTRLLQ--------DS--LG-G----NS------
---HTLMIACVSPA----------------------D-------S-NLEETL--------------------
-------------------------------------STLRYA-DRARK--------IK--------
>160017392/132-389
-------------------------------------G----------------------------------
------------------------------------------------------------------------
------------------------------------------------------------------------
---------------------PHT---V-PV-T--------HAL----------PS----------------
----S-S-SQEQVYH-QTVFPLI-T--------------LFL-EG-FD---------ASVVTYG--------
------------------QR---GQGKSYT--------L---------------------------------
-Y---------------------------------------G------N-----------------------
-----VQDPT---LTD----------------------------------S--T---EGVVQLCVRDI-F-S
---H----I----------------------S-L--------------------------------------
-------HP--------------------------------ERT-YA---I----NVGFVE--------I-C
----GGDVCDL-----L-------------------------------------------------------
------------------------------------------------------------------------
---------------------------------------------------------------------GM-
---GNIHC---TN----------------VDAVFHWLQVG-----LSARQSLP-----------------AH
TLF--TLTLE--Q--QWV------------------------------------------------------
---SKE-GLLQHR-L-------------------------------S-T-----------ASFSDL------
---------------------CGTERCG-D------------------------Q-P---------------
------------------------------------PGRPLDAGL-CMLEQ-----------VISTL-----
----T-------------------D-----------------------------------------------
----------PGLMYGVNGNIP--Y-----GQTT----LTTLLK--------DS--FG-G----RA------
---QTLVILCVSPL----------------------E-------E-HLPETL--------------------
-------------------------------------GNLQFA-FKVQ-------------------
>172045866/14-350
--APVR----------------VALRV----RP----L-LP-K---------------------------EL
L------------------------------------HGH-------------QSC-L--Q-V-EP---GL-
------GR----VTLG--------------------------------------------------------
-------------------R-DRH---F-GF-H--------VVL----------AE----------------
----D-A-GQEAVYQ-ACVQPLL-E--------------AFF-EG-FN---------ATVFAYG--------
------------------QT---GSGKTYT--------M---------------------------------
-G---------------------------------------E------A-----------------------
------SVAS---LLE----------------------------------D--E---QGIVPRAMAEA-F-K
---L----I----------------------D-E------N----DL-------------------------
------------------------------------------LD-CL---V----HVSYLE--------V-Y
----KEEFRDL-----L--------------------------------E----------------------
----------------------------------------------VGTAS-RD-----IQ---LR----ED
--------------------------------------------------ERG--N---VVLC------GV-
---KEVDV---EG----------------LDEVLSLLEMG-----NAARHTGATHLNHLS--S-----R-SH
TVF--TVTLE--Q--R-G--RAPSRLPRP-------------------------------------------
-------APGQLL-V-------------------------------S-K-----------FHFVDL------
---------------------AGSERVL-K------------------------T-G---------------
-----------S-T----G-----------E--RLKESIQINSSL-LALGN-----------VISAL-----
----G-------------------DPQRR-------------------------------------------
-----G----S--------HIP--Y-----RDSK----ITRILK--------DS--LG-G----NA------
---KTVMIACVSPS----------------------S-------S-DFDETL--------------------
-------------------------------------NTLNYA-SRAQN--------IR--------
>18202611/22-339
------------------------------------------K---------------------------ET
S------------------------------------EG-----------C--QMC-L--S-F-VP---GE-
------PQ----VIVGS-------------------------------------------------------
---------------------DKA---F-TY-D--------YVF----------DP----------------
----S-V-EQEEVFN-TAVAPLI-R--------------GIF-KG-YN---------ATVLAYG--------
------------------QT---GSGKTYS--------M---------------------------------
-G---------------------------------------G------T-----YT----------------
-------ASQ---EHD----------------------------------P--S---MGVIPRVIKLL-F-K
---E----K----------------------E-Q------R--Q----------------------------
-------D----------------------------------WE-FV---L----KVSYLE--------I-Y
----NEDILDL-----L--------------------------------C----S-----------------
----------------------------------------------SRERS-SQ-----IS---IR----ED
--------------------------------------------------PKE--G---IKIV------GL-
---TERNV---AS----------------ARDTVSCLEQG-----NNCRTVASTAMNSQS--S-----R-SH
AIF--TICID--Q--K-K--KNDKNS----------------------------------------------
-------S----F-H-------------------------------S-K-----------LHLVDL------
---------------------AGSERQK-K------------------------T-K---------------
-----------A-E----G-----------D--RLKEGININRGL-LCLGN-----------VISAL-----
----G-------------------EENKK-------------------------------------------
-----G----G--------FVP--Y-----RDSK----LTRLLQ--------DS--LG-G----NS------
---HTLMIACVSPA----------------------D-------S-NLEETL--------------------
-------------------------------------NTLRYA-DRARK--------IK--------
>18202613/7-338
--IPVR----------------VALRC----RP----L-VP-K---------------------------EN
N------------------------------------EG-----------C--KMC-L--T-F-VP---GE-
------QQ----VIVGT-------------------------------------------------------
---------------------EKS---F-TY-D--------YVF----------DP----------------
----S-A-EQEEVYN-SAVAPLI-K--------------GLF-KG-YN---------ATVLAYG--------
------------------QT---GSGKTYS--------M---------------------------------
-G---------------------------------------G------A-----YT----------------
-------HNQ---ENE----------------------------------P--T---VGVIPRTVIAL-F-R
---E----I----------------------H-Q------R--P----------------------------
-------E----------------------------------WE-FN---L----KVSYLE--------I-Y
----NEEILDL-----L--------------------------------Y----A-----------------
----------------------------------------------ARDKT-NT-----IS---IR----ED
--------------------------------------------------PKE--G---IKIC------GL-
---TERDV---KT----------------ALDTLSCLEQG-----NSSRTVASTAMNSQS--S-----R-SH
AIF--TISIE--Q--R-K--EGDKNN----------------------------------------------
-------S----F-R-------------------------------S-K-----------LHLVDL------
---------------------AGSERQK-K------------------------T-K---------------
-----------A-E----G-----------D--RLKEGISINRGL-LCLGN-----------VISAL-----
----G-------------------DESKK-------------------------------------------
-----G----G--------FVP--Y-----RDSK----LTRLLQ--------DS--LG-G----NS------
---HTLMIACVSPA----------------------D-------S-NMEETL--------------------
-------------------------------------NTLRYA-DRARK--------IK--------
>193206546/4-359
--TCVQ----------------VALRI----RP----Q-GN-R---------------------------EK
L------------------------------------EGS-------------RVC-T--S-V-LP---ND-
------PQ----VTIG--------------------------------------------------------
-------------------G-DRS---F-TY-D--------HVF----------DM----------------
----P-T-LQYVVYE-SCVEKLV-D--------------GLF-DG-YN---------ATVLAYG--------
------------------QT---GSGKTHT--------M---------------------------------
-G---------------------------------------T------A-----------------------
------FDAAVT-QKE----------------------------------E--D---LGVIPRAIQHT-F-R
---K----I----------------------A-E------C--K-AQAIEQGLLE-----------------
------------------------------------------PA-FE---V----SVQFVE--------L-Y
----NDDVLDL-----L--------------------------------S----------------------
---------------------------------------------DDRSMS-SS-----IR---IH----ED
--------------------------------------------------SRG--E---IVLH------GV-
---EQRSV---FD----------------MHGTMDILKNG-----ALNRTVAATNMNEQS--S-----R-SH
AIF--TLHLK--Q--Q-R--VAANPLDESGEQK---------------------------------------
---TGE-LEMEML-C-------------------------------A-K-----------FHFVDL------
---------------------AGSERMK-R------------------------T-G---------------
-----------A-T----G-----------D--RAKEGISINVGL-LALGN-----------VIAAL-----
----G-------------------GANGK-------------------------------------------
-----V----S--------HVP--Y-----RDSK----LTRLLQ--------DS--LG-G----NS------
---RTLMIACCSPS----------------------D-------S-DFVETL--------------------
-------------------------------------NTMKYA-NRAKE--------IK--------
>194227999/8-283
--IPVR----------------VALRC----RP----L-VP-K---------------------------EI
S------------------------------------EG-----------C--QMC-L--S-F-VP---GE-
------PQ----VVVGT-------------------------------------------------------
---------------------DKS---F-TY-D--------FVF----------DP----------------
----S-T-EQEEVFN-TAVVPLI-K--------------GIF-KG-YN---------ATVLAYG--------
------------------QT---GSGKTYS--------M---------------------------------
-G---------------------------------------G------T-----YT----------------
-------AEQ---ENE----------------------------------P--T---VGVIPRVIQLL-F-K
---E----I----------------------D-K------R--S----------------------------
-------D----------------------------------FE-FT---L----KVSYLE--------I-Y
----NEEILDL-----L--------------------------------C----P-----------------
----------------------------------------------SREKA-SQ-----IN---IR----ED
--------------------------------------------------PKE--G---IK-----------
---------------------------------------G-----NNSRTVPSTAMNSQS--S-----R-SH
AIF--TISIE--Q--R-K--KSDKNS----------------------------------------------
-------S----F-R-------------------------------S-K-----------LHLVDL------
---------------------AGSERQK-K------------------------T-K---------------
-----------A-E----G-----------D--RLKEGININRGL-LCLGN-----------VISAL-----
----G-------------------DD-KK-------------------------------------------
-----G----G--------FVP--Y-----RDSK----LTRLLQ--------GF--LR-G------------
------------------------------------------------------------------------
-------------------------------------------------------------------
>221222444/142-392
------------------------------------------------------------------------
------------------------------------------------------------------------
------------------------------------------------------------------------
--------------------------------T--------HAL----------GS----------------
----G-T-TQSQLYY-QTVFPLI-S--------------LFL-EG-FD---------ASVVTYG--------
------------------QR---GQGKTYT--------L---------------------------------
-Y---------------------------------------G------P-----------------------
-----GFECV---YGE----------------------------------A--D---QGVVQRCVRDI-F-A
---H----I----------------------A-G--------------------------------------
-------HS--------------------------------ERT-YA---V----NVGFVE--------I-C
----EGEVCDL-----L-------------------------------------------------------
------------------------------------------------------------------------
---------------------------------------------------------------------DM-
---GNVHC---QS----------------VEEVFRWLQIG-----LATRQPKS-----------------AH
SLF--TLTLE--Q--QWV------------------------------------------------------
---SKE-GLIQHR-L-------------------------------S-T-----------ASFSDL------
---------------------CATERWG-E------------------------P-P---------------
------------------------------------PGNPRDAGL-QMLEL-----------VVNTL-----
----T-------------------D-----------------------------------------------
----------PSIMYGVNGNIP--Y-----GQTT----LTTLLK--------DS--FG-G----RA------
---QTLVILCVSPQ----------------------E-------Q-HVAETL--------------------
-------------------------------------GNLQFA-FKVQ-------------------
>22327641/10-371
--CSVK----------------VAVHI----RP----L-IG-D---------------------------ER
I------------------------------------QG-----------C--QDC-V--T-V-VT---GK-
------PQ----VQIG--------------------------------------------------------
---------------------SHS---F-TF-D--------HVY----------GS----------------
----SGS-PSTEMYE-ECAAPLV-D--------------GLF-QG-YN---------ATVLAYG--------
------------------QT---GSGKTYT--------M---------------------------------
-G---------------------------------------T------G-----------------------
--------CG----DS----------------------------------S--Q---TGIIPQVMNAL-F-T
---K----I----------------------E-T------L--K-QQ-------------------------
------------------------------------------IE-FQ---I----HVSFIE--------I-H
----KEEVQDL-----L--------------------------------D----P-----------------
----------------------------CTVNKSDTNNTGHVGKVAHVPGK-PP-----IQ---IR----ET
--------------------------------------------------SNG--V---ITLA------GS-
---TEVSV---ST----------------LKEMAACLDQG-----SVSRATGSTNMNNQS--S-----R-SH
AIF--TITVE--Q--M-R--KINTDSPENGAY----------------------------------------
---NGS-LKEEYL-C-------------------------------A-K-----------LHLVDL------
---------------------AGSERAK-R------------------------T-G---------------
-----------S-D----G-----------L--RFKEGVHINKGL-LALGN-----------VISAL-----
----G-------------------DEKKRKD-----------------------------------------
-----G----A--------HVP--Y-----RDSK----LTRLLQ--------DS--LG-G----NS------
---RTVMIACISPA----------------------D-------I-NAEETL--------------------
-------------------------------------NTLKYA-NRARN--------IR--------
>22327992/5-361
--ECVR----------------VAVNI----RP----L-IT-P---------------------------EL
L------------------------------------NGC-------------TDC-I--T-V-AP---KE-
------PQ----VHIG--------------------------------------------------------
---------------------SHT---F-TY-D--------FVY----------GN----------------
----GGY-PCSEIYN-HCVAPLV-D--------------ALF-KG-YN---------ATVLAYG--------
------------------QT---GSGKTYT--------M---------------------------------
[truncated: 774,632 more chars]
