# Supplementary material for: Allostery Wiring Map for Kinesin Energy Transduction and Its Evolution
Source: J Biol Chem. 2016 Aug 8;291(40):20932–45. doi: 10.1074/jbc.M116.733675 (PMC5076506; doi:10.1074/jbc.M116.733675)
Supplement: Supplemental Data [file supp_M116.733675_SI_File2.xlsx]

## Sheet: MSA
	MSA POSITION		1	2	3	4	5	6	7	8	9	10	11	12	13	14	15	16	17	18	19	20	21	22	23	24	25	26	27	28	29	30	31	32	33	34	35	36	37	38	39	40	41	42	43	44	45	46	47
	K-5 SCA residue																								V21			R24						R26	P27
	GI / Residue range	FAMILY
	108875436/4-287	1	-	-	-	-	-	-	-	-	-	-	-	-	-	-	-	-	-	-	-	-	-	-	-	-	-	-	-	-	-	-	-	-	-	-	-	-	-	-	-	-	-	-	-	-	-	-	-
	109892476/6-325	1	-	E	C	N	I	K	-	-	-	-	-	-	-	-	-	-	-	-	-	-	-	-	V	M	C	R	F	-	-	-	-	R	P	-	-	-	-	L	-	N	E	-	S	-	-	-	-
	109940092/7-327	1	-	E	C	S	I	K	-	-	-	-	-	-	-	-	-	-	-	-	-	-	-	-	V	L	C	R	F	-	-	-	-	R	P	-	-	-	-	L	-	N	Q	-	A	-	-	-	-
	110294501/6-326	1	-	E	C	N	I	K	-	-	-	-	-	-	-	-	-	-	-	-	-	-	-	-	V	I	C	R	V	-	-	-	-	R	P	-	-	-	-	L	-	N	Q	-	S	-	-	-	-
	110468094/6-325	1	-	E	C	S	I	K	-	-	-	-	-	-	-	-	-	-	-	-	-	-	-	-	V	M	C	R	F	-	-	-	-	R	P	-	-	-	-	L	-	N	D	-	S	-	-	-	-
	113911953/6-327	1	-	E	C	S	I	K	-	-	-	-	-	-	-	-	-	-	-	-	-	-	-	-	V	M	C	R	F	-	-	-	-	R	P	-	-	-	-	L	-	N	E	-	A	-	-	-	-
	114644157/14-323	1	-	-	-	-	-	-	-	-	-	-	-	-	-	-	-	-	-	-	-	-	-	-	-	-	-	R	F	-	-	-	-	R	P	-	-	-	-	L	-	R	Q	-	L	-	-	-	-
	115474523/82-329	1	-	M	S	N	V	T	-	-	-	-	-	-	-	-	-	-	-	-	-	-	-	-	V	C	V	R	F	-	-	-	-	R	P	-	-	-	-	L	-	S	H	-	K	-	-	-	-
	1170664/9-329	1	-	E	C	G	V	Q	-	-	-	-	-	-	-	-	-	-	-	-	-	-	-	-	V	F	C	R	I	-	-	-	-	R	P	-	-	-	-	L	-	N	K	-	T	-	-	-	-
	119196989/10-330	1	-	-	N	T	I	K	-	-	-	-	-	-	-	-	-	-	-	-	-	-	-	-	V	V	A	R	F	-	-	-	-	R	P	-	-	-	-	Q	-	N	K	-	I	-	-	-	-
	119473281/1-270	1	-	-	-	-	-	-	-	-	-	-	-	-	-	-	-	-	-	-	-	-	-	-	-	-	-	-	-	-	-	-	-	-	-	-	-	-	-	-	-	-	-	-	-	-	-	-	-
	12044815/9-330	1	-	S	N	T	I	K	-	-	-	-	-	-	-	-	-	-	-	-	-	-	-	-	V	V	A	R	F	-	-	-	-	R	P	-	-	-	-	Q	-	N	K	-	V	-	-	-	-
	121700378/9-330	1	-	S	N	T	I	K	-	-	-	-	-	-	-	-	-	-	-	-	-	-	-	-	V	V	A	R	F	-	-	-	-	R	P	-	-	-	-	Q	-	N	K	-	V	-	-	-	-
	125415/6-326	1	-	E	C	N	I	K	-	-	-	-	-	-	-	-	-	-	-	-	-	-	-	-	V	I	C	R	V	-	-	-	-	R	P	-	-	-	-	L	-	N	E	-	A	-	-	-	-
	126341392/6-325	1	-	E	C	N	I	K	-	-	-	-	-	-	-	-	-	-	-	-	-	-	-	-	V	M	C	R	F	-	-	-	-	R	P	-	-	-	-	L	-	N	E	-	A	-	-	-	-
	13124319/6-327	1	-	E	C	S	I	K	-	-	-	-	-	-	-	-	-	-	-	-	-	-	-	-	V	M	C	R	F	-	-	-	-	R	P	-	-	-	-	L	-	N	E	-	A	-	-	-	-
	143811412/7-327	1	-	E	C	S	I	K	-	-	-	-	-	-	-	-	-	-	-	-	-	-	-	-	V	L	C	R	F	-	-	-	-	R	P	-	-	-	-	L	-	N	Q	-	A	-	-	-	-
	145236585/11-331	1	-	-	N	T	I	K	-	-	-	-	-	-	-	-	-	-	-	-	-	-	-	-	V	V	A	R	F	-	-	-	-	R	P	-	-	-	-	Q	-	N	K	-	V	-	-	-	-
	145613277/4-329	1	-	A	N	S	I	K	-	-	-	-	-	-	-	-	-	-	-	-	-	-	-	-	V	V	A	R	F	-	-	-	-	R	P	-	-	-	-	Q	-	N	R	-	V	-	-	-	-
	149246994/58-395	1	-	-	S	N	I	R	-	-	-	-	-	-	-	-	-	-	-	-	-	-	-	-	V	I	C	R	F	-	-	-	-	R	P	-	-	-	-	E	-	N	S	-	A	-	-	-	-
	149634753/6-325	1	-	E	C	N	I	K	-	-	-	-	-	-	-	-	-	-	-	-	-	-	-	-	V	M	C	R	F	-	-	-	-	R	P	-	-	-	-	L	-	N	E	-	S	-	-	-	-
	150863921/52-379	1	-	-	N	N	V	K	-	-	-	-	-	-	-	-	-	-	-	-	-	-	-	-	V	V	C	R	F	-	-	-	-	R	P	-	-	-	-	T	-	T	A	-	E	-	-	-	-
	15214062/1-325	1	-	M	T	S	I	K	-	-	-	-	-	-	-	-	-	-	-	-	-	-	-	-	V	V	C	R	I	-	-	-	-	R	P	-	-	-	-	T	-	N	Q	-	L	-	-	-	-
	154270889/10-330	1	-	-	N	T	I	K	-	-	-	-	-	-	-	-	-	-	-	-	-	-	-	-	V	V	A	R	F	-	-	-	-	R	P	-	-	-	-	Q	-	N	K	-	V	-	-	-	-
	154319592/2-323	1	-	S	N	S	I	K	-	-	-	-	-	-	-	-	-	-	-	-	-	-	-	-	V	V	C	R	F	-	-	-	-	R	P	-	-	-	-	Q	-	N	R	-	I	-	-	-	-
	156061551/2-323	1	-	S	N	S	I	K	-	-	-	-	-	-	-	-	-	-	-	-	-	-	-	-	V	V	C	R	F	-	-	-	-	R	P	-	-	-	-	Q	-	N	R	-	I	-	-	-	-
	157819777/6-327	1	-	E	C	S	I	K	-	-	-	-	-	-	-	-	-	-	-	-	-	-	-	-	V	M	C	R	F	-	-	-	-	R	P	-	-	-	-	L	-	N	E	-	A	-	-	-	-
	169158591/6-325	1	-	E	C	T	I	K	-	-	-	-	-	-	-	-	-	-	-	-	-	-	-	-	V	M	C	R	F	-	-	-	-	R	P	-	-	-	-	L	-	N	S	-	S	-	-	-	-
	169606994/16-333	1	-	-	-	-	-	T	-	-	-	-	-	-	-	-	-	-	-	-	-	-	-	-	I	V	A	R	F	-	-	-	-	R	P	-	-	-	-	Q	-	N	K	-	I	-	-	-	-
	182511222/10-333	1	-	E	D	S	I	R	-	-	-	-	-	-	-	-	-	-	-	-	-	-	-	-	V	V	C	R	F	-	-	-	-	R	P	-	-	-	-	L	-	N	D	-	S	-	-	-	-
	1839174/4-329	1	-	A	N	S	I	K	-	-	-	-	-	-	-	-	-	-	-	-	-	-	-	-	V	V	A	R	F	-	-	-	-	R	P	-	-	-	-	Q	-	N	K	-	V	-	-	-	-
	190345690/28-358	1	-	E	T	N	I	K	-	-	-	-	-	-	-	-	-	-	-	-	-	-	-	-	V	I	C	R	I	-	-	-	-	R	P	-	-	-	-	A	-	N	D	-	A	-	-	-	-
	194212300/7-327	1	-	E	C	S	I	K	-	-	-	-	-	-	-	-	-	-	-	-	-	-	-	-	V	L	C	R	F	-	-	-	-	R	P	-	-	-	-	L	-	N	Q	-	A	-	-	-	-
	194222214/7-293	1	-	K	-	-	-	-	-	-	-	-	-	-	-	-	-	-	-	-	-	-	-	-	-	-	-	-	-	-	-	-	-	-	-	-	-	-	-	-	-	-	-	-	-	-	-	-	-
	194227062/18-322	1	-	K	E	L	K	N	-	-	-	-	-	-	-	-	-	-	-	-	-	-	-	-	I	H	S	P	L	-	-	-	-	I	C	-	-	-	-	V	-	V	E	-	T	-	-	-	-
	19856508/10-333	1	-	E	D	S	I	K	-	-	-	-	-	-	-	-	-	-	-	-	-	-	-	-	V	V	C	R	F	-	-	-	-	R	P	-	-	-	-	L	-	N	D	-	S	-	-	-	-
	2062752/2-333	1	-	S	N	N	I	K	-	-	-	-	-	-	-	-	-	-	-	-	-	-	-	-	V	V	C	R	F	-	-	-	-	R	P	-	-	-	-	P	-	N	A	-	I	-	-	-	-
	2497519/6-325	1	-	E	C	N	I	K	-	-	-	-	-	-	-	-	-	-	-	-	-	-	-	-	V	M	C	R	F	-	-	-	-	R	P	-	-	-	-	L	-	N	E	-	S	-	-	-	-
human K-1	417216/6-325	1	-	E	C	N	I	K	-	-	-	-	-	-	-	-	-	-	-	-	-	-	-	-	V	M	C	R	F	-	-	-	-	R	P	-	-	-	-	L	-	N	E	-	S	-	-	-	-
	417786/27-362	1	-	-	-	H	I	E	-	-	-	-	-	-	-	-	-	-	-	-	-	-	-	-	V	I	L	R	A	-	-	-	-	I	P	-	-	-	-	-	-	E	K	G	L	-	-	-	-
	51316436/4-329	1	-	A	N	S	I	K	-	-	-	-	-	-	-	-	-	-	-	-	-	-	-	-	V	V	A	R	F	-	-	-	-	R	P	-	-	-	-	Q	-	N	K	-	V	-	-	-	-
	547774/6-325	1	-	E	C	N	I	K	-	-	-	-	-	-	-	-	-	-	-	-	-	-	-	-	V	V	C	R	V	-	-	-	-	R	P	-	-	-	-	M	-	N	A	-	T	-	-	-	-
	6016437/5-330	1	-	A	N	S	I	K	-	-	-	-	-	-	-	-	-	-	-	-	-	-	-	-	V	V	A	R	F	-	-	-	-	R	P	-	-	-	-	Q	-	N	R	-	V	-	-	-	-
	6016438/4-329	1	-	-	N	N	I	K	-	-	-	-	-	-	-	-	-	-	-	-	-	-	-	-	V	V	C	R	F	-	-	-	-	R	P	-	-	-	-	Q	-	N	S	-	L	-	-	-	-
	66813336/1-325	1	-	M	S	S	I	R	-	-	-	-	-	-	-	-	-	-	-	-	-	-	-	-	V	V	C	R	F	-	-	-	-	R	P	-	-	-	-	Q	-	N	K	-	L	-	-	-	-
	74855339/26-349	1	-	S	S	N	I	R	-	-	-	-	-	-	-	-	-	-	-	-	-	-	-	-	V	V	C	R	V	-	-	-	-	R	P	-	-	-	-	L	-	T	E	-	L	-	-	-	-
	74897174/1-325	1	-	M	S	S	I	R	-	-	-	-	-	-	-	-	-	-	-	-	-	-	-	-	V	V	C	R	F	-	-	-	-	R	P	-	-	-	-	Q	-	N	K	-	L	-	-	-	-
	74933977/4-330	1	-	S	C	N	I	R	-	-	-	-	-	-	-	-	-	-	-	-	-	-	-	-	V	M	C	R	F	-	-	-	-	R	P	-	-	-	-	L	-	N	E	-	R	-	-	-	-
	75041752/7-327	1	-	E	C	S	I	K	-	-	-	-	-	-	-	-	-	-	-	-	-	-	-	-	V	L	C	R	F	-	-	-	-	R	P	-	-	-	-	L	-	N	Q	-	A	-	-	-	-
	7573331/1-308	1	-	M	S	N	V	T	-	-	-	-	-	-	-	-	-	-	-	-	-	-	-	-	V	C	A	R	F	-	-	-	-	R	P	-	-	-	-	R	-	S	S	-	K	-	-	-	-
	76618834/7-327	1	-	E	C	S	I	K	-	-	-	-	-	-	-	-	-	-	-	-	-	-	-	-	V	L	C	R	F	-	-	-	-	R	P	-	-	-	-	L	-	N	Q	-	A	-	-	-	-
	81892770/7-327	1	-	E	C	S	I	K	-	-	-	-	-	-	-	-	-	-	-	-	-	-	-	-	V	L	C	R	F	-	-	-	-	R	P	-	-	-	-	L	-	N	Q	-	A	-	-	-	-
	9297100/6-327	1	-	E	C	S	I	K	-	-	-	-	-	-	-	-	-	-	-	-	-	-	-	-	V	M	C	R	F	-	-	-	-	R	P	-	-	-	-	L	-	N	E	-	A	-	-	-	-
	A0CAS8/1-321	1	-	M	S	N	I	K	-	-	-	-	-	-	-	-	-	-	-	-	-	-	-	-	V	F	C	R	I	-	-	-	-	R	P	-	-	-	-	L	-	N	Q	-	K	-	-	-	-
	A0D164/2-322	1	-	T	T	N	I	Q	-	-	-	-	-	-	-	-	-	-	-	-	-	-	-	-	V	I	C	R	F	-	-	-	-	R	P	-	-	-	-	P	-	I	P	-	G	-	-	-	-
	A0DBA0/35-368	1	-	G	Q	N	I	K	-	-	-	-	-	-	-	-	-	-	-	-	-	-	-	-	V	V	A	R	L	-	-	-	-	R	P	-	-	-	-	L	-	N	A	-	L	-	-	-	-
	A0DSG7/2-322	1	-	T	T	N	I	Q	-	-	-	-	-	-	-	-	-	-	-	-	-	-	-	-	V	I	C	R	F	-	-	-	-	R	P	-	-	-	-	S	-	I	P	-	G	-	-	-	-
	A0EHS5/37-364	1	-	T	S	N	I	K	-	-	-	-	-	-	-	-	-	-	-	-	-	-	-	-	V	F	A	R	F	-	-	-	-	R	P	-	-	-	-	L	-	N	K	-	M	-	-	-	-
	A4IIQ8/9-329	1	-	E	C	S	I	K	-	-	-	-	-	-	-	-	-	-	-	-	-	-	-	-	V	L	C	R	F	-	-	-	-	R	P	-	-	-	-	L	-	N	Q	-	S	-	-	-	-
	108872782/12-345	2	-	-	E	N	V	R	-	-	-	-	-	-	-	-	-	-	-	-	-	-	-	-	V	V	V	R	V	-	-	-	-	R	P	-	-	-	-	M	-	D	K	-	N	-	-	-	-
	108881663/3-333	2	-	-	E	N	V	K	-	-	-	-	-	-	-	-	-	-	-	-	-	-	-	-	V	V	V	R	C	-	-	-	-	R	P	-	-	-	-	M	-	N	K	-	R	-	-	-	-
	108883886/16-343	2	-	-	E	C	V	Q	-	-	-	-	-	-	-	-	-	-	-	-	-	-	-	-	V	V	V	R	C	-	-	-	-	R	P	-	-	-	-	L	-	N	N	-	K	-	-	-	-
	114681460/18-340	2	-	-	-	-	-	-	-	-	-	-	-	-	-	-	-	-	-	-	-	-	-	-	-	-	-	-	-	-	-	-	-	-	P	-	-	-	-	M	-	N	G	-	K	-	-	-	-
	1169693/9-353	2	-	-	E	S	V	K	-	-	-	-	-	-	-	-	-	-	-	-	-	-	-	-	V	V	V	R	C	-	-	-	-	R	P	-	-	-	-	L	-	N	G	-	K	-	-	-	-
	1170652/7-339	2	-	-	E	T	V	K	-	-	-	-	-	-	-	-	-	-	-	-	-	-	-	-	V	V	V	R	C	-	-	-	-	R	P	-	-	-	-	M	-	N	S	-	K	-	-	-	-
	1170653/9-335	2	-	-	D	N	V	R	-	-	-	-	-	-	-	-	-	-	-	-	-	-	-	-	V	V	V	R	C	-	-	-	-	R	P	-	-	-	-	L	-	N	S	-	K	-	-	-	-
	119364607/18-344	2	-	-	E	C	V	Q	-	-	-	-	-	-	-	-	-	-	-	-	-	-	-	-	V	V	V	R	C	-	-	-	-	R	P	-	-	-	-	M	-	S	N	-	R	-	-	-	-
	123396914/7-330	2	-	-	E	N	I	K	-	-	-	-	-	-	-	-	-	-	-	-	-	-	-	-	V	V	V	R	C	-	-	-	-	R	P	-	-	-	-	L	-	S	K	-	G	-	-	-	-
	123455652/5-328	2	-	-	E	N	I	K	-	-	-	-	-	-	-	-	-	-	-	-	-	-	-	-	V	V	V	R	C	-	-	-	-	R	P	-	-	-	-	I	-	S	K	-	K	-	-	-	-
	123473438/10-337	2	-	-	E	A	V	K	-	-	-	-	-	-	-	-	-	-	-	-	-	-	-	-	V	S	V	R	L	-	-	-	-	R	P	-	-	-	-	M	-	S	Q	-	K	-	-	-	-
	124001101/8-338	2	-	-	E	S	V	K	-	-	-	-	-	-	-	-	-	-	-	-	-	-	-	-	V	A	V	R	V	-	-	-	-	R	P	-	-	-	-	M	-	N	S	-	K	-	-	-	-
	125403/13-345	2	-	-	D	N	V	K	-	-	-	-	-	-	-	-	-	-	-	-	-	-	-	-	V	V	V	R	C	-	-	-	-	R	P	-	-	-	-	L	-	N	E	-	R	-	-	-	-
	13235654/13-345	2	-	-	D	N	V	K	-	-	-	-	-	-	-	-	-	-	-	-	-	-	-	-	V	V	V	R	C	-	-	-	-	R	P	-	-	-	-	L	-	N	E	-	R	-	-	-	-
	145388828/1-330	2	-	-	-	-	V	K	-	-	-	-	-	-	-	-	-	-	-	-	-	-	-	-	V	V	V	R	C	-	-	-	-	R	P	-	-	-	-	L	-	N	N	-	R	-	-	-	-
	145566785/9-363	2	-	-	E	A	L	K	-	-	-	-	-	-	-	-	-	-	-	-	-	-	-	-	V	V	A	R	C	-	-	-	-	R	P	-	-	-	-	L	-	S	R	-	K	-	-	-	-
	149638210/38-370	2	-	-	D	N	V	K	-	-	-	-	-	-	-	-	-	-	-	-	-	-	-	-	V	V	V	R	C	-	-	-	-	R	P	-	-	-	-	F	-	N	E	-	R	-	-	-	-
	149727714/9-364	2	-	-	E	A	L	K	-	-	-	-	-	-	-	-	-	-	-	-	-	-	-	-	V	V	A	R	C	-	-	-	-	R	P	-	-	-	-	L	-	S	R	-	K	-	-	-	-
	149733181/18-340	2	-	-	-	-	-	-	-	-	-	-	-	-	-	-	-	-	-	-	-	-	-	-	-	-	-	-	-	-	-	-	-	-	P	-	-	-	-	M	-	N	G	-	K	-	-	-	-
	153945806/15-341	2	-	-	-	-	-	-	-	-	-	-	-	-	-	-	-	-	-	-	-	-	-	-	-	-	-	R	C	-	-	-	-	R	P	-	-	-	-	M	-	N	E	-	K	-	-	-	-
	154413434/9-335	2	-	-	E	A	V	K	-	-	-	-	-	-	-	-	-	-	-	-	-	-	-	-	V	S	V	R	L	-	-	-	-	R	P	-	-	-	-	M	-	S	E	-	K	-	-	-	-
	158289936/17-344	2	-	-	E	C	V	Q	-	-	-	-	-	-	-	-	-	-	-	-	-	-	-	-	V	V	V	R	C	-	-	-	-	R	P	-	-	-	-	L	-	N	N	-	K	-	-	-	-
	158290992/11-344	2	-	-	E	N	V	R	-	-	-	-	-	-	-	-	-	-	-	-	-	-	-	-	V	V	V	R	V	-	-	-	-	R	P	-	-	-	-	M	-	D	K	-	S	-	-	-	-
	160707937/18-340	2	-	-	-	-	-	-	-	-	-	-	-	-	-	-	-	-	-	-	-	-	-	-	-	-	-	-	-	-	-	-	-	-	P	-	-	-	-	M	-	N	G	-	K	-	-	-	-
	170784807/4-335	2	-	-	E	A	V	K	-	-	-	-	-	-	-	-	-	-	-	-	-	-	-	-	V	V	V	R	C	-	-	-	-	R	P	-	-	-	-	M	-	N	Q	-	R	-	-	-	-
	17556094/5-331	2	-	-	E	K	V	K	-	-	-	-	-	-	-	-	-	-	-	-	-	-	-	-	V	V	V	R	C	-	-	-	-	R	P	-	-	-	-	I	-	S	T	-	T	-	-	-	-
	17647557/19-352	2	-	-	E	N	V	R	-	-	-	-	-	-	-	-	-	-	-	-	-	-	-	-	V	V	V	R	T	-	-	-	-	R	P	-	-	-	-	M	-	D	K	-	N	-	-	-	-
	189533414/9-341	2	-	-	E	S	V	K	-	-	-	-	-	-	-	-	-	-	-	-	-	-	-	-	V	V	V	R	C	-	-	-	-	R	P	-	-	-	-	L	-	N	R	-	K	-	-	-	-
	194207931/4-335	2	-	-	E	A	V	K	-	-	-	-	-	-	-	-	-	-	-	-	-	-	-	-	V	V	V	R	C	-	-	-	-	R	P	-	-	-	-	M	-	N	Q	-	R	-	-	-	-
	194219937/13-345	2	-	-	D	N	V	K	-	-	-	-	-	-	-	-	-	-	-	-	-	-	-	-	V	V	V	R	C	-	-	-	-	R	P	-	-	-	-	L	-	N	E	-	R	-	-	-	-
	229462962/13-345	2	-	-	D	N	V	K	-	-	-	-	-	-	-	-	-	-	-	-	-	-	-	-	V	V	V	R	C	-	-	-	-	R	P	-	-	-	-	L	-	N	E	-	R	-	-	-	-
	23396634/4-335	2	-	-	E	S	V	K	-	-	-	-	-	-	-	-	-	-	-	-	-	-	-	-	V	V	V	R	C	-	-	-	-	R	P	-	-	-	-	M	-	N	K	-	R	-	-	-	-
	25144877/12-343	2	-	-	E	T	V	K	-	-	-	-	-	-	-	-	-	-	-	-	-	-	-	-	V	I	V	R	C	-	-	-	-	R	P	-	-	-	-	L	-	S	S	-	Q	-	-	-	-
	3122327/18-340	2	-	-	-	-	-	-	-	-	-	-	-	-	-	-	-	-	-	-	-	-	-	-	-	-	-	-	-	-	-	-	-	-	P	-	-	-	-	M	-	N	G	-	K	-	-	-	-
	34978376/4-335	2	-	-	E	A	V	K	-	-	-	-	-	-	-	-	-	-	-	-	-	-	-	-	V	V	V	R	C	-	-	-	-	R	P	-	-	-	-	M	-	N	Q	-	R	-	-	-	-
	3550684/16-340	2	-	-	-	-	-	-	-	-	-	-	-	-	-	-	-	-	-	-	-	-	-	-	-	-	-	-	C	-	-	-	-	R	P	-	-	-	-	M	-	N	S	-	K	-	-	-	-
	3913949/9-367	2	-	-	E	A	L	K	-	-	-	-	-	-	-	-	-	-	-	-	-	-	-	-	V	V	A	R	C	-	-	-	-	R	P	-	-	-	-	L	-	S	R	-	K	-	-	-	-
	3913957/9-365	2	-	-	E	A	L	K	-	-	-	-	-	-	-	-	-	-	-	-	-	-	-	-	V	V	A	R	C	-	-	-	-	R	P	-	-	-	-	L	-	S	R	-	K	-	-	-	-
	3913958/18-340	2	-	-	-	-	-	-	-	-	-	-	-	-	-	-	-	-	-	-	-	-	-	-	-	-	-	-	-	-	-	-	-	-	P	-	-	-	-	M	-	N	G	-	K	-	-	-	-
	3913959/9-367	2	-	-	E	A	L	K	-	-	-	-	-	-	-	-	-	-	-	-	-	-	-	-	V	V	A	R	C	-	-	-	-	R	P	-	-	-	-	L	-	S	R	-	K	-	-	-	-
	5640166/12-341	2	-	-	E	C	V	K	-	-	-	-	-	-	-	-	-	-	-	-	-	-	-	-	V	V	V	R	C	-	-	-	-	R	P	-	-	-	-	L	-	N	S	-	K	-	-	-	-
	56405341/3-327	2	-	-	E	S	V	R	-	-	-	-	-	-	-	-	-	-	-	-	-	-	-	-	V	A	V	R	C	-	-	-	-	R	P	-	-	-	-	F	-	N	Q	-	R	-	-	-	-
	5679735/9-338	2	-	-	E	C	F	K	-	-	-	-	-	-	-	-	-	-	-	-	-	-	-	-	V	A	V	R	C	-	-	-	-	R	P	-	-	-	-	L	-	N	N	-	D	-	-	-	-
	75061599/13-345	2	-	-	D	N	V	K	-	-	-	-	-	-	-	-	-	-	-	-	-	-	-	-	V	V	V	R	C	-	-	-	-	R	P	-	-	-	-	L	-	N	E	-	R	-	-	-	-
	75061716/9-365	2	-	-	E	A	L	K	-	-	-	-	-	-	-	-	-	-	-	-	-	-	-	-	V	V	A	R	C	-	-	-	-	R	P	-	-	-	-	L	-	S	R	-	K	-	-	-	-
	75076234/13-345	2	-	-	D	N	V	K	-	-	-	-	-	-	-	-	-	-	-	-	-	-	-	-	V	V	V	R	C	-	-	-	-	R	P	-	-	-	-	L	-	N	E	-	R	-	-	-	-
	A0BJB8/5-345	2	-	F	E	C	V	R	-	-	-	-	-	-	-	-	-	-	-	-	-	-	-	-	V	V	I	R	C	-	-	-	-	R	P	-	-	-	-	L	-	N	D	-	T	-	-	-	-
	A0BL17/3-334	2	-	A	E	C	V	K	-	-	-	-	-	-	-	-	-	-	-	-	-	-	-	-	V	I	V	R	M	-	-	-	-	R	P	-	-	-	-	F	-	N	Q	-	R	-	-	-	-
	A0BM08/3-342	2	-	A	E	C	V	K	-	-	-	-	-	-	-	-	-	-	-	-	-	-	-	-	V	I	V	R	M	-	-	-	-	R	P	-	-	-	-	F	-	N	Q	-	R	-	-	-	-
	A0BN89/3-342	2	-	A	E	C	V	K	-	-	-	-	-	-	-	-	-	-	-	-	-	-	-	-	V	I	V	R	V	-	-	-	-	R	P	-	-	-	-	F	-	N	Q	-	K	-	-	-	-
	A0BQG9/3-342	2	-	T	E	C	V	K	-	-	-	-	-	-	-	-	-	-	-	-	-	-	-	-	V	I	V	R	M	-	-	-	-	R	P	-	-	-	-	F	-	N	S	-	R	-	-	-	-
	A0BTR0/5-344	2	-	S	E	C	V	K	-	-	-	-	-	-	-	-	-	-	-	-	-	-	-	-	V	V	V	R	V	-	-	-	-	R	P	-	-	-	-	F	-	N	Q	-	K	-	-	-	-
	A0BTV1/4-345	2	-	K	E	C	V	K	-	-	-	-	-	-	-	-	-	-	-	-	-	-	-	-	V	V	V	R	A	-	-	-	-	R	P	-	-	-	-	L	-	S	S	-	K	-	-	-	-
	A0JPA3/4-335	2	-	-	E	C	V	K	-	-	-	-	-	-	-	-	-	-	-	-	-	-	-	-	V	V	V	R	C	-	-	-	-	R	P	-	-	-	-	M	-	N	S	-	R	-	-	-	-
	A4H925/12-339	2	-	-	-	N	I	R	-	-	-	-	-	-	-	-	-	-	-	-	-	-	-	-	V	L	V	R	C	-	-	-	-	R	P	-	-	-	-	F	-	S	E	-	K	-	-	-	-
	A4HK48/10-336	2	-	-	-	N	I	R	-	-	-	-	-	-	-	-	-	-	-	-	-	-	-	-	V	V	I	R	C	-	-	-	-	R	D	-	-	-	-	I	-	L	P	-	Y	-	-	-	-
	A4HXF7/12-339	2	-	-	-	N	I	K	-	-	-	-	-	-	-	-	-	-	-	-	-	-	-	-	V	L	V	R	C	-	-	-	-	R	P	-	-	-	-	F	-	S	E	-	K	-	-	-	-
	A4I7L4/10-336	2	-	-	-	N	I	R	-	-	-	-	-	-	-	-	-	-	-	-	-	-	-	-	V	V	I	R	C	-	-	-	-	R	D	-	-	-	-	I	-	L	P	-	Y	-	-	-	-
	Q29DY1|16-275/1-260	2	P	N	E	C	V	Q	-	-	-	-	-	-	-	-	-	-	-	-	-	-	-	-	V	V	V	R	C	-	-	-	-	R	P	-	-	-	-	M	-	S	N	-	R	-	-	-	-
	108881536/1-351	3	-	-	-	-	-	-	-	-	-	-	-	-	-	-	-	-	-	-	-	-	-	-	-	-	-	-	-	-	-	-	-	-	-	-	-	-	-	-	-	-	-	-	-	-	-	-	-
	108882659/169-543	3	-	-	S	N	L	K	-	-	-	-	-	-	-	-	-	-	-	-	-	-	-	-	V	A	V	R	V	-	-	-	-	R	P	-	-	-	-	L	-	S	A	-	K	-	-	-	-
	108883110/1-310	3	-	-	-	-	-	-	-	-	-	-	-	-	-	-	-	-	-	-	-	-	-	-	-	-	-	-	-	-	-	-	-	-	-	-	-	-	-	-	-	-	-	-	-	-	-	-	-
	109092967/2-365	3	-	-	A	S	V	K	-	-	-	-	-	-	-	-	-	-	-	-	-	-	-	-	V	A	V	R	V	-	-	-	-	R	P	-	-	-	-	M	-	N	R	-	R	-	-	-	-
	112293605/11-399	3	-	-	E	R	V	K	-	-	-	-	-	-	-	-	-	-	-	-	-	-	-	-	V	S	V	R	V	-	-	-	-	R	P	-	-	-	-	L	-	N	E	-	R	-	-	-	-
	113678899/37-389	3	-	-	S	A	V	T	-	-	-	-	-	-	-	-	-	-	-	-	-	-	-	-	V	A	V	R	V	-	-	-	-	R	P	-	-	-	-	F	-	S	S	-	R	-	-	-	-
	114605632/4-359	3	-	-	T	K	V	K	-	-	-	-	-	-	-	-	-	-	-	-	-	-	-	-	V	A	V	R	V	-	-	-	-	R	P	-	-	-	-	M	-	N	R	-	R	-	-	-	-
	114656598/2-391	3	-	-	A	N	V	Q	-	-	-	-	-	-	-	-	-	-	-	-	-	-	-	-	V	A	V	R	V	-	-	-	-	R	P	-	-	-	-	L	-	S	K	-	R	-	-	-	-
	115387289/110-422	3	-	-	-	-	-	-	-	-	-	-	-	-	-	-	-	-	-	-	-	-	-	-	-	-	-	-	-	-	-	-	-	-	-	-	-	-	-	-	-	-	-	-	-	-	-	-	-
	115401696/7-369	3	-	-	G	N	I	K	-	-	-	-	-	-	-	-	-	-	-	-	-	-	-	-	V	V	V	R	V	-	-	-	-	R	P	-	-	-	-	F	-	N	S	-	R	-	-	-	-
	116058861/54-378	3	-	-	D	G	A	A	-	-	-	-	-	-	-	-	-	-	-	-	-	-	-	-	V	R	V	R	T	-	-	-	-	-	-	-	-	-	-	-	-	-	-	-	-	-	-	-	-
	116242605/4-361	3	-	-	A	S	V	K	-	-	-	-	-	-	-	-	-	-	-	-	-	-	-	-	V	A	V	R	V	-	-	-	-	R	P	-	-	-	-	F	-	N	S	-	R	-	-	-	-
	116242606/4-355	3	-	-	A	S	V	K	-	-	-	-	-	-	-	-	-	-	-	-	-	-	-	-	V	A	V	R	V	-	-	-	-	R	P	-	-	-	-	F	-	N	A	-	R	-	-	-	-
	1170665/11-399	3	-	-	E	R	V	K	-	-	-	-	-	-	-	-	-	-	-	-	-	-	-	-	V	S	V	R	V	-	-	-	-	R	P	-	-	-	-	L	-	N	E	-	R	-	-	-	-
	118572662/4-359	3	-	-	T	K	V	K	-	-	-	-	-	-	-	-	-	-	-	-	-	-	-	-	V	A	V	R	V	-	-	-	-	R	P	-	-	-	-	M	-	N	R	-	R	-	-	-	-
	119174590/93-446	3	-	-	-	-	-	-	-	-	-	-	-	-	-	-	-	-	-	-	-	-	-	-	-	-	-	-	-	-	-	-	-	-	-	-	-	-	-	-	-	F	L	P	R	-	-	-	-
	119196023/7-370	3	-	-	G	N	I	K	-	-	-	-	-	-	-	-	-	-	-	-	-	-	-	-	V	V	V	R	V	-	-	-	-	R	P	-	-	-	-	F	-	N	S	-	R	-	-	-	-
	119364606/4-361	3	-	-	A	S	V	K	-	-	-	-	-	-	-	-	-	-	-	-	-	-	-	-	V	A	V	R	V	-	-	-	-	R	P	-	-	-	-	F	-	N	S	-	R	-	-	-	-
	119478542/92-449	3	-	-	-	-	-	-	-	-	-	-	-	-	-	-	-	-	-	-	-	-	-	-	-	-	-	-	-	-	-	-	-	-	-	-	-	-	-	-	-	F	L	P	R	-	-	-	-
	119481813/7-356	3	-	-	G	N	I	K	-	-	-	-	-	-	-	-	-	-	-	-	-	-	-	-	V	V	V	R	V	-	-	-	-	R	P	-	-	-	-	F	-	N	S	-	R	-	-	-	-
	121713944/92-449	3	-	-	-	-	-	-	-	-	-	-	-	-	-	-	-	-	-	-	-	-	-	-	-	-	-	-	-	-	-	-	-	-	-	-	-	-	-	-	-	F	L	P	R	-	-	-	-
	121716118/7-369	3	-	-	G	N	I	K	-	-	-	-	-	-	-	-	-	-	-	-	-	-	-	-	V	V	V	R	V	-	-	-	-	R	P	-	-	-	-	F	-	N	S	-	R	-	-	-	-
	122068686/2-358	3	-	-	S	S	V	K	-	-	-	-	-	-	-	-	-	-	-	-	-	-	-	-	V	A	V	R	V	-	-	-	-	R	P	-	-	-	-	F	-	N	S	-	R	-	-	-	-
	12230206/4-354	3	-	-	A	S	V	K	-	-	-	-	-	-	-	-	-	-	-	-	-	-	-	-	V	A	V	R	V	-	-	-	-	R	P	-	-	-	-	F	-	N	A	-	R	-	-	-	-
	124487163/4-360	3	-	-	S	K	V	K	-	-	-	-	-	-	-	-	-	-	-	-	-	-	-	-	V	A	V	R	V	-	-	-	-	R	P	-	-	-	-	M	-	N	R	-	R	-	-	-	-
	12644454/4-361	3	-	-	A	S	V	K	-	-	-	-	-	-	-	-	-	-	-	-	-	-	-	-	V	A	V	R	V	-	-	-	-	R	P	-	-	-	-	F	-	N	S	-	R	-	-	-	-
	145249804/93-450	3	-	-	-	-	-	-	-	-	-	-	-	-	-	-	-	-	-	-	-	-	-	-	-	-	-	-	-	-	-	-	-	-	-	-	-	-	-	-	-	F	L	P	R	-	-	-	-
	145250765/5-368	3	-	-	G	N	I	K	-	-	-	-	-	-	-	-	-	-	-	-	-	-	-	-	V	V	V	R	V	-	-	-	-	R	P	-	-	-	-	F	-	N	S	-	R	-	-	-	-
	145348596/44-373	3	I	E	D	G	R	V	-	-	-	-	-	-	-	-	-	-	-	-	-	-	-	-	V	S	V	K	S	-	-	-	-	-	-	-	-	-	-	-	-	-	-	-	-	-	-	-	-
	145605477/4-360	3	-	-	G	N	I	K	-	-	-	-	-	-	-	-	-	-	-	-	-	-	-	-	V	V	V	R	C	-	-	-	-	R	P	-	-	-	-	F	-	N	S	-	R	-	-	-	-
	145612205/49-413	3	-	-	-	-	-	-	-	-	-	-	-	-	-	-	-	-	-	-	-	-	-	-	-	-	-	-	-	-	-	-	-	-	-	-	-	-	-	-	-	F	L	P	R	-	-	-	-
	148725639/13-324	3	-	-	-	-	-	-	-	-	-	-	-	-	-	-	-	-	-	-	-	-	-	-	-	-	-	-	-	-	-	-	-	-	-	-	-	-	-	-	-	-	-	-	-	-	-	-	-
	149632525/4-360	3	-	-	T	K	V	K	-	-	-	-	-	-	-	-	-	-	-	-	-	-	-	-	V	A	V	R	V	-	-	-	-	R	P	-	-	-	-	M	-	N	R	-	R	-	-	-	-
	149639091/4-355	3	-	-	A	S	V	K	-	-	-	-	-	-	-	-	-	-	-	-	-	-	-	-	V	A	V	R	V	-	-	-	-	R	P	-	-	-	-	F	-	N	S	-	R	-	-	-	-
	149640967/18-375	3	-	-	-	-	-	-	-	-	-	-	-	-	-	-	-	-	-	-	-	-	-	-	-	-	L	R	V	-	-	-	-	K	P	-	-	-	-	L	-	H	R	-	M	-	-	-	-
	149641641/5-359	3	-	-	D	S	V	K	-	-	-	-	-	-	-	-	-	-	-	-	-	-	-	-	V	A	V	R	V	-	-	-	-	R	P	-	-	-	-	F	-	S	Q	-	R	-	-	-	-
	149733059/2-365	3	-	-	A	S	V	K	-	-	-	-	-	-	-	-	-	-	-	-	-	-	-	-	V	A	V	R	V	-	-	-	-	R	P	-	-	-	-	M	-	N	R	-	R	-	-	-	-
	150864534/7-387	3	-	-	T	N	I	K	-	-	-	-	-	-	-	-	-	-	-	-	-	-	-	-	V	L	V	R	V	-	-	-	-	R	P	-	-	-	-	L	-	L	P	-	R	-	-	-	-
	15209365/2-385	3	-	-	A	N	V	K	-	-	-	-	-	-	-	-	-	-	-	-	-	-	-	-	V	A	L	R	V	-	-	-	-	R	P	-	-	-	-	P	-	S	K	-	R	-	-	-	-
	154283097/83-391	3	-	-	-	-	-	-	-	-	-	-	-	-	-	-	-	-	-	-	-	-	-	-	-	-	-	-	-	-	-	-	-	-	-	-	-	-	-	-	-	-	-	-	-	-	-	-	-
	154284868/7-372	3	-	-	G	N	I	K	-	-	-	-	-	-	-	-	-	-	-	-	-	-	-	-	V	V	V	R	V	-	-	-	-	R	P	-	-	-	-	F	-	N	G	-	R	-	-	-	-
	154304427/7-372	3	-	-	G	N	I	K	-	-	-	-	-	-	-	-	-	-	-	-	-	-	-	-	V	V	V	R	C	-	-	-	-	R	P	-	-	-	-	F	-	N	S	-	R	-	-	-	-
	156055018/7-372	3	-	-	G	N	I	K	-	-	-	-	-	-	-	-	-	-	-	-	-	-	-	-	V	V	V	R	C	-	-	-	-	R	P	-	-	-	-	F	-	N	S	-	R	-	-	-	-
	156064583/54-402	3	-	-	-	-	-	-	-	-	-	-	-	-	-	-	-	-	-	-	-	-	-	-	-	-	-	-	-	-	-	-	-	-	-	-	-	-	-	-	-	-	-	-	-	-	-	-	-
	158285385/3-356	3	-	-	D	K	I	R	-	-	-	-	-	-	-	-	-	-	-	-	-	-	-	-	V	A	V	R	V	-	-	-	-	R	P	-	-	-	-	F	-	N	R	-	R	-	-	-	-
	158297149/126-511	3	-	-	S	N	L	K	-	-	-	-	-	-	-	-	-	-	-	-	-	-	-	-	V	A	V	R	I	-	-	-	-	R	P	-	-	-	-	L	-	S	A	-	K	-	-	-	-
	158298183/2-365	3	-	-	A	S	L	K	-	-	-	-	-	-	-	-	-	-	-	-	-	-	-	-	V	A	V	R	V	-	-	-	-	R	P	-	-	-	-	F	-	N	Q	-	R	-	-	-	-
	158514035/2-358	3	-	-	S	S	V	K	-	-	-	-	-	-	-	-	-	-	-	-	-	-	-	-	V	A	V	R	V	-	-	-	-	R	P	-	-	-	-	F	-	N	S	-	R	-	-	-	-
	158563989/2-358	3	-	-	S	S	V	K	-	-	-	-	-	-	-	-	-	-	-	-	-	-	-	-	V	A	V	R	V	-	-	-	-	R	P	-	-	-	-	F	-	N	S	-	R	-	-	-	-
	160112933/2-384	3	-	-	A	N	V	Q	-	-	-	-	-	-	-	-	-	-	-	-	-	-	-	-	V	A	V	R	V	-	-	-	-	R	P	-	-	-	-	L	-	S	K	-	R	-	-	-	-
	169614451/9-356	3	-	-	-	-	-	-	-	-	-	-	-	-	-	-	-	-	-	-	-	-	-	-	-	-	-	-	-	-	-	-	-	-	-	-	-	-	-	-	-	-	-	-	-	-	-	-	-
	169625889/181-436	3	-	-	-	-	-	-	-	-	-	-	-	-	-	-	-	-	-	-	-	-	-	-	-	-	-	-	-	-	-	-	-	-	-	-	-	-	-	-	-	-	-	-	-	-	-	-	-
	17554190/5-365	3	-	-	D	S	I	I	-	-	-	-	-	-	-	-	-	-	-	-	-	-	-	-	V	A	V	R	V	-	-	-	-	R	P	-	-	-	-	F	-	N	D	-	R	-	-	-	-
	194206739/2-391	3	-	-	A	N	V	R	-	-	-	-	-	-	-	-	-	-	-	-	-	-	-	-	V	A	V	R	V	-	-	-	-	R	P	-	-	-	-	L	-	S	K	-	R	-	-	-	-
	194217548/4-355	3	-	-	A	S	V	K	-	-	-	-	-	-	-	-	-	-	-	-	-	-	-	-	V	A	V	R	V	-	-	-	-	R	P	-	-	-	-	F	-	N	A	-	R	-	-	-	-
	194227280/12-354	3	-	-	-	-	-	-	-	-	-	-	-	-	-	-	-	-	-	-	-	-	-	-	-	-	-	-	-	-	-	-	-	-	-	-	-	-	-	-	-	-	-	-	R	-	-	-	-
	23396622/4-359	3	-	-	T	K	V	K	-	-	-	-	-	-	-	-	-	-	-	-	-	-	-	-	V	A	V	R	V	-	-	-	-	R	P	-	-	-	-	M	-	N	R	-	R	-	-	-	-
	23396625/4-360	3	-	-	S	K	V	K	-	-	-	-	-	-	-	-	-	-	-	-	-	-	-	-	V	A	V	R	I	-	-	-	-	R	P	-	-	-	-	M	-	N	R	-	R	-	-	-	-
	23396633/357-708	3	-	-	S	Q	V	T	-	-	-	-	-	-	-	-	-	-	-	-	-	-	-	-	V	A	V	R	V	-	-	-	-	R	P	-	-	-	-	F	-	T	K	-	R	-	-	-	-
	2506794/4-361	3	-	-	A	S	V	K	-	-	-	-	-	-	-	-	-	-	-	-	-	-	-	-	V	A	V	R	V	-	-	-	-	R	P	-	-	-	-	F	-	N	S	-	R	-	-	-	-
	28573817/4-359	3	-	-	D	K	I	K	-	-	-	-	-	-	-	-	-	-	-	-	-	-	-	-	V	A	V	R	V	-	-	-	-	R	P	-	-	-	-	F	-	N	R	-	R	-	-	-	-
	50403793/2-365	3	-	-	A	S	V	K	-	-	-	-	-	-	-	-	-	-	-	-	-	-	-	-	V	A	V	R	V	-	-	-	-	R	P	-	-	-	-	M	-	N	R	-	R	-	-	-	-
	54042065/2-354	3	-	-	S	S	V	K	-	-	-	-	-	-	-	-	-	-	-	-	-	-	-	-	V	A	V	R	V	-	-	-	-	R	P	-	-	-	-	F	-	N	Q	-	R	-	-	-	-
	6855413/7-387	3	-	-	-	-	-	-	-	-	-	-	-	-	-	-	-	-	-	-	-	-	-	-	-	-	-	-	-	-	-	-	-	-	-	-	-	-	-	-	-	-	-	-	-	-	-	-	-
	7298657/119-525	3	-	-	S	N	M	I	-	-	-	-	-	-	-	-	-	-	-	-	-	-	-	-	V	A	V	R	V	-	-	-	-	R	P	-	-	-	-	L	-	N	A	-	L	-	-	-	-
	75024117/1-362	3	-	-	M	N	V	Q	-	-	-	-	-	-	-	-	-	-	-	-	-	-	-	-	V	A	V	R	V	-	-	-	-	R	P	-	-	-	-	F	-	N	S	-	R	-	-	-	-
	77416870/4-355	3	-	-	A	S	V	K	-	-	-	-	-	-	-	-	-	-	-	-	-	-	-	-	V	A	V	R	V	-	-	-	-	R	P	-	-	-	-	F	-	N	A	-	R	-	-	-	-
	84028216/4-361	3	-	-	A	S	V	K	-	-	-	-	-	-	-	-	-	-	-	-	-	-	-	-	V	A	V	R	V	-	-	-	-	R	P	-	-	-	-	F	-	N	S	-	R	-	-	-	-
	A0CP32/2-350	3	-	-	-	S	V	K	-	-	-	-	-	-	-	-	-	-	-	-	-	-	-	-	V	A	V	R	V	-	-	-	-	R	P	-	-	-	-	F	N	N	L	-	-	-	-	-	-
	A0E1E7/2-362	3	-	-	-	S	V	K	-	-	-	-	-	-	-	-	-	-	-	-	-	-	-	-	V	A	V	R	V	-	-	-	-	R	P	-	-	-	-	Y	-	N	A	-	R	-	-	-	-
	A4H7R4/36-413	3	-	-	D	S	V	K	-	-	-	-	-	-	-	-	-	-	-	-	-	-	-	-	V	S	V	R	V	-	-	-	-	R	P	-	-	-	-	F	-	N	K	-	R	-	-	-	-
	A4H8S6/167-481	3	M	D	D	S	A	-	-	-	-	-	-	-	-	-	-	-	-	-	-	-	-	-	V	E	V	T	V	-	-	-	-	-	P	-	-	-	-	-	-	-	-	-	-	-	-	-	-
	A4H9R1/5-315	3	-	-	-	R	V	E	-	-	-	-	-	-	-	-	-	-	-	-	-	-	-	-	V	A	V	R	V	-	-	-	-	R	P	-	-	-	-	N	-	T	E	L	C	-	-	-	-
	A4HA26/218-557	3	-	-	-	-	-	-	-	-	-	-	-	-	-	-	-	-	-	-	-	-	-	-	-	-	-	-	-	-	-	-	-	H	P	-	-	-	-	-	-	-	-	-	-	-	-	-	-
	A4HBE9/89-441	3	-	-	M	S	V	K	-	-	-	-	-	-	-	-	-	-	-	-	-	-	-	-	V	A	V	R	S	-	-	-	-	R	P	-	-	-	-	M	-	S	D	-	H	-	-	-	-
	A4HBW4/183-470	3	-	-	-	-	-	-	-	-	-	-	-	-	-	-	-	-	-	-	-	-	-	-	-	-	-	-	-	-	-	-	-	-	P	-	-	-	-	-	-	-	-	-	-	-	-	-	-
	A4HCE7/183-523	3	-	-	-	-	-	-	-	-	-	-	-	-	-	-	-	-	-	-	-	-	-	-	-	-	-	-	-	-	-	-	-	-	P	-	-	-	-	-	-	-	-	-	-	-	-	-	-
	A4HCT2/46-451	3	-	-	T	S	F	R	-	-	-	-	-	-	-	-	-	-	-	-	-	-	-	-	V	V	S	R	V	-	-	-	-	R	P	-	-	-	-	F	-	I	K	-	E	-	-	-	-
	A4HE97/5-315	3	-	-	-	S	I	K	-	-	-	-	-	-	-	-	-	-	-	-	-	-	-	-	V	A	V	R	C	-	-	-	-	R	P	-	-	-	-	L	F	G	Q	-	-	-	-	-	-
	A4HHA9/9-347	3	-	-	-	-	-	-	-	-	-	-	-	-	-	-	-	-	-	-	-	-	-	-	V	I	V	S	M	-	-	-	-	S	P	-	-	-	-	-	-	-	-	-	-	-	-	-	-
	A4HHN7/1-267	3	-	-	-	-	-	-	-	-	-	-	-	-	-	-	-	-	-	-	-	-	-	-	-	-	-	-	-	-	-	-	-	-	-	-	-	-	-	-	-	-	-	-	-	-	-	-	-
	A4HHN8/8-337	3	-	-	-	R	V	Q	-	-	-	-	-	-	-	-	-	-	-	-	-	-	-	-	V	S	L	R	I	-	-	-	-	R	P	-	-	-	-	L	-	G	K	-	G	-	-	-	-
	A4HI95/5-354	3	-	-	-	R	I	T	-	-	-	-	-	-	-	-	-	-	-	-	-	-	-	-	V	A	V	R	I	-	-	-	-	R	P	-	-	-	-	-	-	-	-	-	-	-	-	-	-
	A4HLW6/37-476	3	-	-	G	R	I	T	-	-	-	-	-	-	-	-	-	-	-	-	-	-	-	-	V	S	V	R	V	-	-	-	-	R	P	-	-	-	-	L	-	N	S	-	R	-	-	-	-
	A4HMM9/9-416	3	-	-	-	-	V	M	-	-	-	-	-	-	-	-	-	-	-	-	-	-	-	-	V	S	V	R	V	-	-	-	-	R	P	-	-	-	-	M	-	L	R	E	G	-	A	I	N
	A4HW25/264-591	3	-	-	-	-	-	-	-	-	-	-	-	-	-	-	-	-	-	-	-	-	-	-	-	-	-	-	-	-	-	-	-	-	-	-	-	-	-	-	-	-	-	-	-	-	-	-	-
	A4HW55/36-412	3	-	-	D	S	V	K	-	-	-	-	-	-	-	-	-	-	-	-	-	-	-	-	V	S	V	R	V	-	-	-	-	R	P	-	-	-	-	F	-	N	K	-	R	-	-	-	-
	A4HW58/39-436	3	-	-	D	S	I	K	-	-	-	-	-	-	-	-	-	-	-	-	-	-	-	-	V	S	V	R	A	-	-	-	-	R	P	-	-	-	-	F	-	N	T	-	R	-	-	-	-
	A4HX44/144-458	3	M	D	D	S	A	-	-	-	-	-	-	-	-	-	-	-	-	-	-	-	-	-	V	E	V	T	V	-	-	-	-	-	P	-	-	-	-	-	-	-	-	-	-	-	-	-	-
	A4HX45/38-352	3	M	D	D	S	A	-	-	-	-	-	-	-	-	-	-	-	-	-	-	-	-	-	V	E	V	T	V	-	-	-	-	-	P	-	-	-	-	-	-	-	-	-	-	-	-	-	-
	A4HX56/11-408	3	-	-	-	R	V	M	-	-	-	-	-	-	-	-	-	-	-	-	-	-	-	-	V	S	V	R	V	-	-	-	-	R	P	K	L	A	H	P	L	T	P	-	-	-	-	-	-
	A4HY30/5-315	3	-	-	-	R	V	E	-	-	-	-	-	-	-	-	-	-	-	-	-	-	-	-	V	A	V	R	V	-	-	-	-	R	P	-	-	-	-	D	-	T	E	S	R	-	-	-	-
	A4HY89/218-558	3	-	-	-	-	-	-	-	-	-	-	-	-	-	-	-	-	-	-	-	-	-	-	-	-	-	-	-	-	-	-	-	H	P	-	-	-	-	-	-	-	-	-	-	-	-	-	-
	A4HYA2/226-566	3	-	-	-	-	-	-	-	-	-	-	-	-	-	-	-	-	-	-	-	-	-	-	-	-	-	-	-	-	-	-	-	H	P	-	-	-	-	-	-	-	-	-	-	-	-	-	-
	A4HZW9/7-329	3	-	-	-	-	-	-	-	-	-	-	-	-	-	-	-	-	-	-	-	-	-	-	-	-	-	-	-	-	-	-	-	-	-	-	-	-	-	-	-	-	-	-	-	-	-	-	-
	A4I0A6/7-387	3	-	-	-	-	-	-	-	-	-	-	-	-	-	-	-	-	-	-	-	-	-	-	-	-	-	-	-	-	-	-	-	-	-	-	-	-	-	-	-	-	-	-	-	-	-	-	-
	A4I1P3/5-315	3	-	-	-	S	I	K	-	-	-	-	-	-	-	-	-	-	-	-	-	-	-	-	V	A	V	R	C	-	-	-	-	R	P	-	-	-	-	L	F	G	Q	-	-	-	-	-	-
	A4I4F5/25-385	3	-	-	E	K	V	R	-	-	-	-	-	-	-	-	-	-	-	-	-	-	-	-	V	A	V	R	C	-	-	-	-	R	P	-	-	-	-	P	N	A	A	H	G	-	-	-	-
	A4I4V2/10-339	3	-	-	-	R	V	Q	-	-	-	-	-	-	-	-	-	-	-	-	-	-	-	-	V	S	V	R	V	-	-	-	-	R	P	-	-	-	-	L	-	G	K	-	G	-	-	-	-
	A4I4V3/8-337	3	-	-	-	R	V	Q	-	-	-	-	-	-	-	-	-	-	-	-	-	-	-	-	V	S	L	R	I	-	-	-	-	R	P	-	-	-	-	A	-	K	K	-	G	-	-	-	-
	A4I5H9/5-354	3	-	-	-	R	I	T	-	-	-	-	-	-	-	-	-	-	-	-	-	-	-	-	V	A	V	R	I	-	-	-	-	R	P	-	-	-	-	-	-	-	-	-	-	-	-	-	-
	A4I673/179-466	3	-	-	-	-	-	-	-	-	-	-	-	-	-	-	-	-	-	-	-	-	-	-	-	-	-	-	-	-	-	-	-	-	P	-	-	-	-	-	-	-	-	-	-	-	-	-	-
	A4I995/37-476	3	-	-	G	R	I	T	-	-	-	-	-	-	-	-	-	-	-	-	-	-	-	-	V	S	V	R	V	-	-	-	-	R	P	-	-	-	-	L	-	N	A	-	R	-	-	-	-
	A4IBA7/9-417	3	-	-	-	-	V	T	-	-	-	-	-	-	-	-	-	-	-	-	-	-	-	-	V	S	V	R	V	-	-	-	-	R	P	-	-	-	-	M	-	L	R	E	G	A	S	A	N
	Q28WQ1|1-273/1-273	3	-	M	S	S	V	K	-	-	-	-	-	-	-	-	-	-	-	-	-	-	-	-	V	A	V	R	V	-	-	-	-	R	P	-	-	-	-	F	-	N	S	-	R	-	-	-	-
	108873164/37-272	4	-	-	-	-	-	-	-	-	-	-	-	-	-	-	-	-	-	-	-	-	-	-	-	-	-	-	-	-	-	-	-	-	-	-	-	-	-	-	-	-	-	-	-	-	-	-	-
	108873223/10-345	4	-	-	-	S	V	K	-	-	-	-	-	-	-	-	-	-	-	-	-	-	-	-	V	A	L	R	I	-	-	-	-	R	P	-	-	-	-	L	-	N	Q	-	R	-	-	-	-
	108880159/52-368	4	-	-	E	P	V	R	-	-	-	-	-	-	-	-	-	-	-	-	-	-	-	-	I	A	I	R	E	-	-	-	-	R	P	-	-	-	-	V	-	G	S	-	D	-	-	-	-
	108882984/1-343	4	-	-	-	-	-	-	-	-	-	-	-	-	-	-	-	-	-	-	-	-	-	-	-	-	-	-	I	-	-	-	-	R	P	-	-	-	-	Q	-	I	P	-	R	-	-	-	-
	116057919/43-368	4	-	-	-	C	V	K	-	-	-	-	-	-	-	-	-	-	-	-	-	-	-	-	V	I	A	V	V	-	-	-	-	R	P	-	-	-	-	L	-	I	A	-	R	-	-	-	-
	1170659/8-335	4	-	-	I	P	V	R	-	-	-	-	-	-	-	-	-	-	-	-	-	-	-	-	V	A	L	R	C	-	-	-	-	R	P	-	-	-	-	L	-	V	S	-	K	-	-	-	-
	124481663/8-369	4	-	-	S	S	V	R	-	-	-	-	-	-	-	-	-	-	-	-	-	-	-	-	V	A	V	R	V	-	-	-	-	R	P	-	-	-	-	Q	-	L	A	-	K	-	-	-	-
	126342775/8-339	4	-	-	I	P	V	K	-	-	-	-	-	-	-	-	-	-	-	-	-	-	-	-	V	A	L	R	C	-	-	-	-	R	P	-	-	-	-	L	-	L	P	-	R	-	-	-	-
	128497/8-318	4	-	-	-	A	V	R	-	-	-	-	-	-	-	-	-	-	-	-	-	-	-	-	I	A	V	R	E	-	-	-	-	A	P	-	-	-	-	-	-	-	-	-	-	-	-	-	-
	147856290/7-366	4	-	-	C	S	V	K	-	-	-	-	-	-	-	-	-	-	-	-	-	-	-	-	V	A	V	H	I	-	-	-	-	R	P	-	-	-	-	L	-	I	G	-	D	-	-	-	-
	149413988/4-337	4	-	-	I	S	L	E	-	-	-	-	-	-	-	-	-	-	-	-	-	-	-	-	V	A	V	R	I	-	-	-	-	R	P	-	-	-	-	L	-	L	S	-	Q	-	-	-	-
	149714100/126-484	4	-	-	-	-	-	-	-	-	-	-	-	-	-	-	-	-	-	-	-	-	-	-	-	-	L	R	I	-	-	-	-	R	P	-	-	-	-	Q	-	L	A	-	K	-	-	-	-
	149758455/4-342	4	-	-	I	P	V	K	-	-	-	-	-	-	-	-	-	-	-	-	-	-	-	-	V	A	V	R	I	-	-	-	-	R	P	-	-	-	-	L	-	L	C	-	K	-	-	-	-
	158284540/5-347	4	-	-	E	S	V	K	-	-	-	-	-	-	-	-	-	-	-	-	-	-	-	-	V	A	V	R	I	-	-	-	-	R	P	-	-	-	-	M	-	S	Q	-	S	-	-	-	-
	158297459/17-361	4	-	-	-	-	-	-	-	-	-	-	-	-	-	-	-	-	-	-	-	-	-	-	-	-	-	R	I	-	-	-	-	R	P	-	-	-	-	Q	-	I	P	-	R	-	-	-	-
	158564279/8-337	4	-	-	I	P	V	R	-	-	-	-	-	-	-	-	-	-	-	-	-	-	-	-	V	A	L	R	C	-	-	-	-	R	P	-	-	-	-	L	-	V	P	-	K	-	-	-	-
	160017392/132-389	4	-	-	-	-	-	-	-	-	-	-	-	-	-	-	-	-	-	-	-	-	-	-	-	-	-	-	-	-	-	-	-	-	-	-	-	-	-	G	-	-	-	-	-	-	-	-	-
	172045866/14-350	4	-	-	A	P	V	R	-	-	-	-	-	-	-	-	-	-	-	-	-	-	-	-	V	A	L	R	V	-	-	-	-	R	P	-	-	-	-	L	-	L	P	-	K	-	-	-	-
	18202611/22-339	4	-	-	-	-	-	-	-	-	-	-	-	-	-	-	-	-	-	-	-	-	-	-	-	-	-	-	-	-	-	-	-	-	-	-	-	-	-	-	-	-	-	-	K	-	-	-	-
	18202613/7-338	4	-	-	I	P	V	R	-	-	-	-	-	-	-	-	-	-	-	-	-	-	-	-	V	A	L	R	C	-	-	-	-	R	P	-	-	-	-	L	-	V	P	-	K	-	-	-	-
	193206546/4-359	4	-	-	T	C	V	Q	-	-	-	-	-	-	-	-	-	-	-	-	-	-	-	-	V	A	L	R	I	-	-	-	-	R	P	-	-	-	-	Q	-	G	N	-	R	-	-	-	-
	194227999/8-283	4	-	-	I	P	V	R	-	-	-	-	-	-	-	-	-	-	-	-	-	-	-	-	V	A	L	R	C	-	-	-	-	R	P	-	-	-	-	L	-	V	P	-	K	-	-	-	-
	221222444/142-392	4	-	-	-	-	-	-	-	-	-	-	-	-	-	-	-	-	-	-	-	-	-	-	-	-	-	-	-	-	-	-	-	-	-	-	-	-	-	-	-	-	-	-	-	-	-	-	-
	22327641/10-371	4	-	-	C	S	V	K	-	-	-	-	-	-	-	-	-	-	-	-	-	-	-	-	V	A	V	H	I	-	-	-	-	R	P	-	-	-	-	L	-	I	G	-	D	-	-	-	-
	22327992/5-361	4	-	-	E	C	V	R	-	-	-	-	-	-	-	-	-	-	-	-	-	-	-	-	V	A	V	N	I	-	-	-	-	R	P	-	-	-	-	L	-	I	T	-	P	-	-	-	-
	254553479/14-350	4	-	-	A	P	V	R	-	-	-	-	-	-	-	-	-	-	-	-	-	-	-	-	V	A	L	R	V	-	-	-	-	R	P	-	-	-	-	L	-	L	P	-	K	-	-	-	-
	3880931/5-325	4	-	-	A	S	L	R	-	-	-	-	-	-	-	-	-	-	-	-	-	-	-	-	V	V	V	R	A	-	-	-	-	R	P	-	-	-	-	M	-	N	G	-	R	-	-	-	-
	4972758/7-336	4	-	-	S	C	V	A	-	-	-	-	-	-	-	-	-	-	-	-	-	-	-	-	V	A	L	R	V	-	-	-	-	R	P	-	-	-	-	L	-	V	Q	-	S	-	-	-	-
	50400977/8-372	4	-	-	S	S	V	R	-	-	-	-	-	-	-	-	-	-	-	-	-	-	-	-	V	A	V	R	I	-	-	-	-	R	P	-	-	-	-	Q	-	L	A	-	K	-	-	-	-
	50401186/7-372	4	-	-	C	C	V	K	-	-	-	-	-	-	-	-	-	-	-	-	-	-	-	-	V	A	V	R	I	-	-	-	-	R	P	-	-	-	-	Q	-	L	S	-	K	-	-	-	-
	50401187/8-372	4	-	-	S	S	V	R	-	-	-	-	-	-	-	-	-	-	-	-	-	-	-	-	V	A	V	R	I	-	-	-	-	R	P	-	-	-	-	Q	-	L	A	-	K	-	-	-	-
	59799772/7-371	4	-	-	C	C	V	K	-	-	-	-	-	-	-	-	-	-	-	-	-	-	-	-	V	A	V	R	I	-	-	-	-	R	P	-	-	-	-	Q	-	L	S	-	K	-	-	-	-
	6523035/24-381	4	-	-	C	C	V	K	-	-	-	-	-	-	-	-	-	-	-	-	-	-	-	-	V	A	V	N	V	-	-	-	-	R	P	-	-	-	-	L	-	I	G	-	D	-	-	-	-
	74750464/4-342	4	-	-	I	P	V	K	-	-	-	-	-	-	-	-	-	-	-	-	-	-	-	-	V	A	V	R	I	-	-	-	-	R	P	-	-	-	-	L	-	L	C	-	K	-	-	-	-
	7533198/12-364	4	-	-	S	S	V	R	-	-	-	-	-	-	-	-	-	-	-	-	-	-	-	-	V	A	V	R	I	-	-	-	-	R	P	-	-	-	-	Q	-	N	S	-	R	-	-	-	-
	81894342/4-342	4	-	-	I	P	I	K	-	-	-	-	-	-	-	-	-	-	-	-	-	-	-	-	V	A	V	R	I	-	-	-	-	R	P	-	-	-	-	L	-	L	C	-	K	-	-	-	-
	81894343/4-342	4	-	-	I	P	I	K	-	-	-	-	-	-	-	-	-	-	-	-	-	-	-	-	V	A	V	R	I	-	-	-	-	R	P	-	-	-	-	L	-	L	C	-	K	-	-	-	-
	82193823/14-348	4	-	-	S	A	V	Q	-	-	-	-	-	-	-	-	-	-	-	-	-	-	-	-	V	A	V	R	V	-	-	-	-	R	P	-	-	-	-	L	-	L	P	-	K	-	-	-	-
	A0BH13/12-354	4	-	G	E	P	L	R	-	-	-	-	-	-	-	-	-	-	-	-	-	-	-	-	C	I	V	R	I	-	-	-	-	K	P	-	-	-	-	P	-	S	N	F	Q	-	-	-	-
	A0CWP2/7-340	4	-	Q	L	N	V	Q	-	-	-	-	-	-	-	-	-	-	-	-	-	-	-	-	V	A	V	R	I	-	-	-	-	R	P	-	-	-	-	L	-	N	Q	-	K	-	-	-	-
	A0DAY0/24-356	4	-	-	-	-	-	-	-	-	-	-	-	-	-	-	-	-	-	-	-	-	-	-	-	I	V	R	I	-	-	-	-	K	P	-	-	-	-	A	-	T	N	F	Q	-	-	-	-
	A0DCA3/12-350	4	-	Q	L	N	V	Q	-	-	-	-	-	-	-	-	-	-	-	-	-	-	-	-	V	A	I	R	V	-	-	-	-	R	P	-	-	-	-	F	-	N	E	-	K	-	-	-	-
	A0DYZ1/7-347	4	-	Q	L	N	V	Q	-	-	-	-	-	-	-	-	-	-	-	-	-	-	-	-	V	A	V	R	V	-	-	-	-	R	P	-	-	-	-	L	-	S	N	-	K	-	-	-	-
	A4HQ31/11-349	4	-	-	-	-	-	R	-	-	-	-	-	-	-	-	-	-	-	-	-	-	-	-	S	F	V	R	V	-	-	-	-	R	P	-	-	-	-	F	-	T	P	-	W	-	-	-	-
	A4IDT7/11-349	4	-	-	-	-	-	R	-	-	-	-	-	-	-	-	-	-	-	-	-	-	-	-	S	F	V	R	V	-	-	-	-	R	P	-	-	-	-	F	-	T	A	-	S	-	-	-	-
	108869408/18-367	5	-	N	Q	N	V	Q	-	-	-	-	-	-	-	-	-	-	-	-	-	-	-	-	V	Y	L	R	V	-	-	-	-	R	P	-	-	-	-	T	-	N	A	-	R	-	-	-	-
	11073731/46-399	5	-	E	V	N	V	Q	-	-	-	-	-	-	-	-	-	-	-	-	-	-	-	-	V	I	L	R	C	-	-	-	-	K	P	-	-	-	-	L	-	S	E	-	E	-	-	-	-
	11132775/7-364	5	-	G	V	N	V	Q	-	-	-	-	-	-	-	-	-	-	-	-	-	-	-	-	V	L	L	R	C	-	-	-	-	R	P	-	-	-	-	F	-	S	N	-	D	-	-	-	-
	11132972/10-368	5	-	G	V	N	V	Q	-	-	-	-	-	-	-	-	-	-	-	-	-	-	-	-	V	L	L	R	C	-	-	-	-	R	P	-	-	-	-	F	-	S	D	-	D	-	-	-	-
	115491037/75-425	5	-	D	T	N	I	H	-	-	-	-	-	-	-	-	-	-	-	-	-	-	-	-	V	V	V	R	C	-	-	-	-	R	G	-	-	-	-	R	-	N	D	-	R	-	-	-	-
	116057025/8-370	5	-	-	-	-	V	S	-	-	-	-	-	-	-	-	-	-	-	-	-	-	-	-	V	V	L	R	C	-	-	-	-	R	P	-	-	-	-	L	-	N	A	-	R	-	-	-	-
human K-5	116242604/16-368	5	-	G	K	N	I	Q	-	-	-	-	-	-	-	-	-	-	-	-	-	-	-	-	V	V	V	R	C	-	-	-	-	R	P	-	-	-	-	F	-	N	L	-	A	-	-	-	-
	1170673/11-347	5	-	N	Q	N	I	Q	-	-	-	-	-	-	-	-	-	-	-	-	-	-	-	-	V	F	V	R	L	-	-	-	-	R	P	-	-	-	-	L	-	N	Q	-	R	-	-	-	-
	119217/9-361	5	-	G	K	N	I	Q	-	-	-	-	-	-	-	-	-	-	-	-	-	-	-	-	V	V	V	R	C	-	-	-	-	R	P	-	-	-	-	F	-	N	Q	-	L	-	-	-	-
	119488650/75-419	5	-	D	T	S	I	H	-	-	-	-	-	-	-	-	-	-	-	-	-	-	-	-	V	V	V	R	C	-	-	-	-	R	G	-	-	-	-	R	-	T	D	-	R	-	-	-	-
	12055369/10-360	5	-	E	K	N	I	Q	-	-	-	-	-	-	-	-	-	-	-	-	-	-	-	-	V	V	V	R	C	-	-	-	-	R	P	-	-	-	-	V	-	S	S	-	S	-	-	-	-
	121709389/75-419	5	-	D	T	S	I	H	-	-	-	-	-	-	-	-	-	-	-	-	-	-	-	-	V	V	V	R	C	-	-	-	-	R	G	-	-	-	-	R	-	N	E	-	R	-	-	-	-
	125417/50-418	5	-	D	S	N	I	H	-	-	-	-	-	-	-	-	-	-	-	-	-	-	-	-	V	Y	V	R	C	-	-	-	-	R	S	-	-	-	-	R	-	N	K	-	R	-	-	-	-
	125550610/47-404	5	-	G	V	N	V	Q	-	-	-	-	-	-	-	-	-	-	-	-	-	-	-	-	V	I	L	R	C	-	-	-	-	R	P	-	-	-	-	M	-	S	D	-	E	-	-	-	-
	126649651/15-371	5	-	G	V	N	V	K	-	-	-	-	-	-	-	-	-	-	-	-	-	-	-	-	V	I	V	R	C	-	-	-	-	R	P	-	-	-	-	L	-	T	E	-	Q	-	-	-	-
	145245976/86-432	5	-	D	T	S	I	H	-	-	-	-	-	-	-	-	-	-	-	-	-	-	-	-	V	V	V	R	C	-	-	-	-	R	G	-	-	-	-	R	-	N	D	-	R	-	-	-	-
	145345868/18-376	5	-	T	V	R	V	S	-	-	-	-	-	-	-	-	-	-	-	-	-	-	-	-	V	V	L	R	C	-	-	-	-	R	P	-	-	-	-	L	-	N	A	-	N	-	-	-	-
	145614060/27-370	5	-	-	T	N	I	N	-	-	-	-	-	-	-	-	-	-	-	-	-	-	-	-	V	V	V	R	C	-	-	-	-	R	G	-	-	-	-	R	-	N	D	-	R	-	-	-	-
	149239258/1-398	5	-	M	S	N	V	Q	-	-	-	-	-	-	-	-	-	-	-	-	-	-	-	-	V	A	V	R	C	-	-	-	-	R	G	-	-	-	-	R	-	N	Q	-	L	-	-	-	-
	149689859/16-368	5	-	G	K	N	I	Q	-	-	-	-	-	-	-	-	-	-	-	-	-	-	-	-	V	V	V	R	C	-	-	-	-	R	P	-	-	-	-	F	-	N	L	-	A	-	-	-	-
	150866075/1-383	5	-	M	S	N	I	Q	-	-	-	-	-	-	-	-	-	-	-	-	-	-	-	-	V	A	V	R	C	-	-	-	-	R	G	-	-	-	-	R	-	N	D	-	K	-	-	-	-
	154272009/78-422	5	-	-	T	N	I	H	-	-	-	-	-	-	-	-	-	-	-	-	-	-	-	-	V	V	V	R	C	-	-	-	-	R	G	-	-	-	-	R	-	N	D	-	R	-	-	-	-
	154312475/83-433	5	-	E	T	N	I	N	-	-	-	-	-	-	-	-	-	-	-	-	-	-	-	-	V	V	V	R	C	-	-	-	-	R	G	-	-	-	-	R	-	N	E	-	R	-	-	-	-
	156035543/82-432	5	-	E	T	N	I	N	-	-	-	-	-	-	-	-	-	-	-	-	-	-	-	-	V	V	V	R	C	-	-	-	-	R	G	-	-	-	-	R	-	N	E	-	R	-	-	-	-
	158285565/22-371	5	-	N	Q	N	V	Q	-	-	-	-	-	-	-	-	-	-	-	-	-	-	-	-	V	Y	V	R	V	-	-	-	-	R	P	-	-	-	-	T	-	N	A	-	R	-	-	-	-
	169595346/57-403	5	-	E	T	N	I	N	-	-	-	-	-	-	-	-	-	-	-	-	-	-	-	-	V	V	V	R	C	-	-	-	-	R	G	-	-	-	-	R	-	N	D	-	R	-	-	-	-
	1706200/70-429	5	-	E	T	N	I	N	-	-	-	-	-	-	-	-	-	-	-	-	-	-	-	-	V	V	V	R	V	-	-	-	-	R	G	-	-	-	-	R	-	T	D	-	Q	-	-	-	-
	17557420/11-354	5	-	T	S	N	L	R	-	-	-	-	-	-	-	-	-	-	-	-	-	-	-	-	V	A	V	R	I	-	-	-	-	R	P	-	-	-	-	M	-	N	G	-	T	-	-	-	-
	190348916/1-369	5	-	M	S	N	I	Q	-	-	-	-	-	-	-	-	-	-	-	-	-	-	-	-	V	V	V	R	C	-	-	-	-	R	G	-	-	-	-	R	-	N	E	-	R	-	-	-	-
	238054276/79-424	5	-	D	T	S	I	H	-	-	-	-	-	-	-	-	-	-	-	-	-	-	-	-	V	V	V	R	C	-	-	-	-	R	G	-	-	-	-	R	-	N	E	-	R	-	-	-	-
	26006996/17-365	5	-	N	Q	N	I	Q	-	-	-	-	-	-	-	-	-	-	-	-	-	-	-	-	V	Y	V	R	V	-	-	-	-	R	P	-	-	-	-	L	-	N	S	-	R	-	-	-	-
	45185697/20-416	5	-	E	L	N	I	T	-	-	-	-	-	-	-	-	-	-	-	-	-	-	-	-	V	A	V	R	C	-	-	-	-	R	G	-	-	-	-	R	-	N	E	-	R	-	-	-	-
	45185914/52-425	5	-	E	Y	N	I	K	-	-	-	-	-	-	-	-	-	-	-	-	-	-	-	-	V	Y	V	R	C	-	-	-	-	R	S	-	-	-	-	R	-	N	E	-	R	-	-	-	-
	4580395/48-401	5	-	G	V	N	I	Q	-	-	-	-	-	-	-	-	-	-	-	-	-	-	-	-	V	I	V	R	C	-	-	-	-	R	P	-	-	-	-	F	-	N	S	-	E	-	-	-	-
	7339486/46-399	5	-	G	V	N	V	Q	-	-	-	-	-	-	-	-	-	-	-	-	-	-	-	-	V	I	L	R	C	-	-	-	-	R	P	-	-	-	-	L	-	S	E	-	D	-	-	-	-
	74913711/21-359	5	-	E	Q	N	I	Q	-	-	-	-	-	-	-	-	-	-	-	-	-	-	-	-	A	F	V	R	V	-	-	-	-	R	P	-	-	-	-	F	-	S	V	-	Y	-	-	-	-
	81892361/15-367	5	-	G	R	N	I	Q	-	-	-	-	-	-	-	-	-	-	-	-	-	-	-	-	V	V	V	R	C	-	-	-	-	R	P	-	-	-	-	F	-	N	L	-	A	-	-	-	-
	118480530/58-454	6	-	-	-	-	V	K	-	-	-	-	-	-	-	-	-	-	-	-	-	-	-	-	V	Y	L	R	M	-	-	-	-	K	P	-	-	-	-	-	-	-	-	-	-	-	-	-	-
	123388204/37-356	6	-	-	-	K	I	K	-	-	-	-	-	-	-	-	-	-	-	-	-	-	-	-	V	Y	L	R	V	-	-	-	-	R	P	-	-	-	-	L	-	I	N	-	D	-	-	-	-
	123411586/44-377	6	-	-	-	-	I	K	-	-	-	-	-	-	-	-	-	-	-	-	-	-	-	-	V	F	L	R	V	-	-	-	-	R	P	-	-	-	-	I	-	L	P	-	G	-	-	-	-
	123479831/103-436	6	-	-	-	-	V	K	-	-	-	-	-	-	-	-	-	-	-	-	-	-	-	-	V	F	L	R	V	-	-	-	-	R	P	-	-	-	-	I	-	L	D	-	Q	-	-	-	-
	123492570/57-380	6	-	-	-	A	L	Q	-	-	-	-	-	-	-	-	-	-	-	-	-	-	-	-	I	F	L	R	V	-	-	-	-	R	P	-	-	-	-	L	K	S	T	-	-	-	-	-	-
	123497284/57-379	6	-	-	-	K	I	K	-	-	-	-	-	-	-	-	-	-	-	-	-	-	-	-	V	Y	L	R	V	-	-	-	-	R	P	-	-	-	-	P	-	L	Q	-	D	-	-	-	-
	123976709/44-377	6	-	-	-	-	I	K	-	-	-	-	-	-	-	-	-	-	-	-	-	-	-	-	V	F	L	R	V	-	-	-	-	R	P	-	-	-	-	I	-	L	P	-	G	-	-	-	-
	156099151/4-364	6	-	-	-	H	I	K	-	-	-	-	-	-	-	-	-	-	-	-	-	-	-	-	V	F	L	R	I	-	-	-	-	K	P	N	V	E	N	L	-	-	-	-	-	-	-	-	-
	158286488/80-466	6	-	-	-	-	V	K	-	-	-	-	-	-	-	-	-	-	-	-	-	-	-	-	V	C	L	R	L	-	-	-	-	R	P	-	-	-	-	-	-	-	-	-	-	-	-	-	-
	17538506/4-327	6	-	-	-	Y	I	K	-	-	-	-	-	-	-	-	-	-	-	-	-	-	-	-	C	Y	G	R	V	-	-	-	-	R	P	-	-	-	-	-	-	-	-	-	-	-	-	-	-
	194206515/23-398	6	-	-	D	P	V	G	-	-	-	-	-	-	-	-	-	-	-	-	-	-	-	-	V	Y	C	R	V	-	-	-	-	R	P	-	-	-	-	L	S	F	P	D	Q	-	-	-	-
	212288569/2-390	6	-	-	-	-	I	Q	-	-	-	-	-	-	-	-	-	-	-	-	-	-	-	-	I	F	L	R	V	-	-	-	-	K	K	-	-	-	-	-	-	A	Q	P	S	-	-	-	-
	240254119/124-458	6	-	-	-	-	-	-	-	-	-	-	-	-	-	-	-	-	-	-	-	-	-	-	K	K	V	R	K	-	-	-	-	K	D	-	-	-	-	-	-	-	-	-	-	-	-	-	-
	A0BSA0/13-365	6	-	Q	Q	S	I	K	-	-	-	-	-	-	-	-	-	-	-	-	-	-	-	-	V	Y	V	R	V	-	-	-	-	R	P	-	-	-	-	L	-	L	K	-	K	-	-	-	-
	A0CVA6/16-366	6	-	N	S	K	V	R	-	-	-	-	-	-	-	-	-	-	-	-	-	-	-	-	I	A	V	R	V	-	-	-	-	R	P	-	-	-	-	T	-	L	N	-	S	-	-	-	-
	A0CXL9/26-388	6	-	Q	N	G	I	E	-	-	-	-	-	-	-	-	-	-	-	-	-	-	-	-	V	I	C	R	I	-	-	-	-	R	P	-	-	-	-	K	F	V	G	-	-	-	-	-	-
	A0CYM9/26-395	6	-	Q	N	G	I	E	-	-	-	-	-	-	-	-	-	-	-	-	-	-	-	-	V	I	C	R	I	-	-	-	-	R	P	-	-	-	-	K	F	V	G	-	-	-	-	-	-
	A0D2C7/153-477	6	-	K	E	K	V	Q	-	-	-	-	-	-	-	-	-	-	-	-	-	-	-	-	I	Y	I	R	I	-	-	-	-	K	P	-	-	-	-	N	-	L	T	N	E	-	-	-	-
	A0DKF9/78-374	6	-	Y	R	M	L	K	-	-	-	-	-	-	-	-	-	-	-	-	-	-	-	-	I	Y	A	R	I	-	-	-	-	K	P	G	E	C	Q	L	N	F	D	-	-	-	-	-	-
	A0DU46/2-348	6	-	D	N	Q	I	K	-	-	-	-	-	-	-	-	-	-	-	-	-	-	-	-	V	V	I	R	F	-	-	-	-	K	S	-	-	-	-	I	-	L	A	F	E	-	-	-	-
	A0DZM1/22-322	6	-	-	-	K	T	Y	-	-	-	-	-	-	-	-	-	-	-	-	-	-	-	-	L	V	L	R	Q	P	Q	L	D	E	P	E	K	T	Q	L	V	H	Q	L	N	-	-	-	-
	A0E0Y4/78-374	6	-	Y	R	M	L	K	-	-	-	-	-	-	-	-	-	-	-	-	-	-	-	-	I	Y	A	R	I	-	-	-	-	K	P	G	E	C	Q	L	N	Y	D	-	-	-	-	-	-
	A0E4T6/2-357	6	-	D	N	Q	I	K	-	-	-	-	-	-	-	-	-	-	-	-	-	-	-	-	V	I	I	R	F	-	-	-	-	K	S	-	-	-	-	I	-	L	S	T	E	-	-	-	-
	A0EEV4/16-366	6	-	K	L	P	I	K	-	-	-	-	-	-	-	-	-	-	-	-	-	-	-	-	V	S	I	R	I	-	-	-	-	R	P	-	-	-	-	L	-	L	K	-	K	-	-	-	-
	108875071/4-325	7	-	-	-	N	I	T	-	-	-	-	-	-	-	-	-	-	-	-	-	-	-	-	V	S	I	K	V	-	-	-	-	R	P	-	-	-	-	L	-	I	K	-	R	-	-	-	-
	11071678/2-300	7	-	-	-	S	I	E	-	-	-	-	-	-	-	-	-	-	-	-	-	-	-	-	V	H	V	R	V	-	-	-	-	R	P	-	-	-	-	S	-	V	A	N	V	-	-	-	-
	114595517/6-329	7	-	-	-	A	V	A	-	-	-	-	-	-	-	-	-	-	-	-	-	-	-	-	V	C	V	R	V	-	-	-	-	R	P	-	-	-	-	L	-	N	S	-	R	-	-	-	-
	115389040/242-589	7	-	-	-	N	V	I	-	-	-	-	-	-	-	-	-	-	-	-	-	-	-	-	V	S	V	R	V	-	-	-	-	R	P	-	-	-	-	D	-	A	N	G	S	-	-	-	-
	115482906/1-260	7	-	-	-	-	-	-	-	-	-	-	-	-	-	-	-	-	-	-	-	-	-	-	-	-	-	-	-	-	-	-	-	-	-	-	-	-	-	-	-	-	-	-	-	-	-	-	-
	116310281/119-437	7	-	-	-	N	I	M	-	-	-	-	-	-	-	-	-	-	-	-	-	-	-	-	V	T	V	R	F	-	-	-	-	R	P	-	-	-	-	L	-	S	P	R	-	-	-	-	-
	118480522/4-325	7	-	-	-	N	I	K	-	-	-	-	-	-	-	-	-	-	-	-	-	-	-	-	V	V	V	K	V	-	-	-	-	R	P	-	-	-	-	L	-	I	T	-	R	-	-	-	-
	118573057/132-460	7	-	-	-	G	I	I	-	-	-	-	-	-	-	-	-	-	-	-	-	-	-	-	T	S	I	R	I	-	-	-	-	R	P	-	-	-	-	I	-	G	K	N	Q	-	-	-	-
	119176882/243-600	7	-	-	-	N	V	I	-	-	-	-	-	-	-	-	-	-	-	-	-	-	-	-	V	S	V	R	V	-	-	-	-	R	P	-	-	-	-	D	-	S	T	S	N	-	-	-	-
	119482528/214-570	7	-	-	-	N	V	I	-	-	-	-	-	-	-	-	-	-	-	-	-	-	-	-	V	S	V	R	V	-	-	-	-	R	P	-	-	-	-	N	-	L	T	G	T	-	-	-	-
	121711191/16-372	7	-	-	-	N	V	I	-	-	-	-	-	-	-	-	-	-	-	-	-	-	-	-	V	S	V	R	V	-	-	-	-	R	P	-	-	-	-	D	-	V	H	G	A	-	-	-	-
	122244246/87-414	7	-	R	D	S	I	S	-	-	-	-	-	-	-	-	-	-	-	-	-	-	-	-	V	T	I	R	F	-	-	-	-	R	P	-	-	-	-	L	-	S	E	R	-	-	-	-	-
	123421229/4-303	7	-	-	-	A	I	H	-	-	-	-	-	-	-	-	-	-	-	-	-	-	-	-	V	C	V	R	V	-	-	-	-	K	P	-	-	-	-	-	-	A	E	N	N	-	-	-	-
	123976204/4-305	7	-	-	-	N	I	R	-	-	-	-	-	-	-	-	-	-	-	-	-	-	-	-	V	A	I	R	V	-	-	-	-	R	P	-	-	-	-	-	-	S	Q	D	E	-	-	-	-
	125418/102-493	7	-	-	-	S	I	T	-	-	-	-	-	-	-	-	-	-	-	-	-	-	-	-	V	T	I	R	P	-	-	-	-	K	P	-	-	-	-	-	-	-	-	-	-	-	-	-	-
	126649295/60-413	7	-	-	-	A	F	S	-	-	-	-	-	-	-	-	-	-	-	-	-	-	-	-	V	A	I	R	F	-	-	-	-	R	P	-	-	-	-	A	-	V	C	-	S	-	-	-	-
	145247797/213-561	7	-	-	-	N	V	I	-	-	-	-	-	-	-	-	-	-	-	-	-	-	-	-	V	S	V	R	V	-	-	-	-	R	P	-	-	-	-	D	-	V	N	G	A	-	-	-	-
	147864402/105-403	7	-	-	-	S	I	S	-	-	-	-	-	-	-	-	-	-	-	-	-	-	-	-	V	T	I	R	F	-	-	-	-	R	P	-	-	-	-	L	-	S	E	R	-	-	-	-	-
	147900710/6-330	7	-	-	-	A	V	K	-	-	-	-	-	-	-	-	-	-	-	-	-	-	-	-	V	C	V	R	V	-	-	-	-	R	P	-	-	-	-	L	-	I	Q	-	R	-	-	-	-
	149240177/131-510	7	-	-	-	-	I	S	-	-	-	-	-	-	-	-	-	-	-	-	-	-	-	-	V	S	I	R	P	-	-	-	-	N	P	-	-	-	-	-	-	H	S	Y	T	-	-	-	-
	154278860/251-607	7	-	-	-	N	V	I	-	-	-	-	-	-	-	-	-	-	-	-	-	-	-	-	V	S	V	R	V	-	-	-	-	R	P	-	-	-	-	D	-	A	G	N	P	-	-	-	-
	154299063/243-601	7	-	-	-	N	V	I	-	-	-	-	-	-	-	-	-	-	-	-	-	-	-	-	V	S	V	R	V	-	-	-	-	R	P	-	-	-	-	D	-	A	N	S	Q	-	-	-	-
	156058135/217-574	7	-	-	-	N	V	I	-	-	-	-	-	-	-	-	-	-	-	-	-	-	-	-	V	S	V	R	V	-	-	-	-	R	P	-	-	-	-	D	-	A	N	S	D	-	-	-	-
	156101780/26-422	7	-	-	-	A	I	R	-	-	-	-	-	-	-	-	-	-	-	-	-	-	-	-	V	C	T	R	I	-	-	-	-	R	P	-	-	-	-	L	-	F	E	-	K	-	-	-	-
	158295904/4-328	7	-	-	-	N	V	K	-	-	-	-	-	-	-	-	-	-	-	-	-	-	-	-	V	S	I	K	V	-	-	-	-	R	P	-	-	-	-	L	-	I	K	-	R	-	-	-	-
	160358869/6-329	7	-	-	-	A	V	A	-	-	-	-	-	-	-	-	-	-	-	-	-	-	-	-	V	C	V	R	V	-	-	-	-	R	P	-	-	-	-	L	-	N	S	-	R	-	-	-	-
	169601428/17-374	7	-	-	-	N	V	L	-	-	-	-	-	-	-	-	-	-	-	-	-	-	-	-	V	S	V	R	V	-	-	-	-	R	P	-	-	-	-	D	-	V	G	A	K	-	-	-	-
	190347243/117-440	7	-	-	-	N	I	A	-	-	-	-	-	-	-	-	-	-	-	-	-	-	-	-	V	S	I	R	P	-	-	-	-	N	P	-	-	-	-	-	-	Q	S	V	S	-	-	-	-
	20197911/104-421	7	-	-	-	S	I	S	-	-	-	-	-	-	-	-	-	-	-	-	-	-	-	-	V	T	V	R	F	-	-	-	-	R	P	-	-	-	-	M	-	S	E	R	-	-	-	-	-
	2062750/236-626	7	-	-	-	N	V	V	-	-	-	-	-	-	-	-	-	-	-	-	-	-	-	-	V	C	V	R	M	-	-	-	-	R	P	-	-	-	-	-	-	S	R	A	S	-	-	-	-
	22331006/69-388	7	-	-	-	N	V	T	-	-	-	-	-	-	-	-	-	-	-	-	-	-	-	-	V	T	V	R	F	-	-	-	-	R	P	-	-	-	-	L	-	S	P	R	-	-	-	-	-
	240256264/66-394	7	-	-	-	N	V	T	-	-	-	-	-	-	-	-	-	-	-	-	-	-	-	-	V	T	V	R	F	-	-	-	-	R	P	-	-	-	-	L	-	S	P	R	-	-	-	-	-
	30687506/75-394	7	-	-	-	N	I	T	-	-	-	-	-	-	-	-	-	-	-	-	-	-	-	-	V	T	I	R	F	-	-	-	-	R	P	-	-	-	-	L	-	S	P	R	-	-	-	-	-
	3859666/76-403	7	-	-	-	A	I	T	-	-	-	-	-	-	-	-	-	-	-	-	-	-	-	-	V	S	I	R	P	-	-	-	-	N	P	-	-	-	-	-	-	N	T	I	D	-	-	-	-
	39944768/212-569	7	-	-	-	N	V	I	-	-	-	-	-	-	-	-	-	-	-	-	-	-	-	-	V	S	V	R	V	-	-	-	-	R	P	-	-	-	-	D	-	A	G	S	N	-	-	-	-
	4539324/98-488	7	-	-	-	S	I	S	-	-	-	-	-	-	-	-	-	-	-	-	-	-	-	-	V	T	V	R	F	-	-	-	-	R	P	-	-	-	-	L	-	R	Y	A	R	S	D	L	A
	51701679/113-446	7	-	-	-	N	V	S	-	-	-	-	-	-	-	-	-	-	-	-	-	-	-	-	V	A	I	R	I	-	-	-	-	K	P	-	-	-	-	-	-	S	E	S	S	-	-	-	-
	6056206/45-329	7	-	-	-	-	-	-	-	-	-	-	-	-	-	-	-	-	-	-	-	-	-	-	-	-	-	-	-	-	-	-	-	-	-	-	-	-	-	-	-	-	-	-	-	-	-	-	-
	6526975/3-325	7	-	-	-	K	I	C	-	-	-	-	-	-	-	-	-	-	-	-	-	-	-	-	V	A	V	R	V	-	-	-	-	R	P	-	-	-	-	P	-	A	P	E	N	-	-	-	-
	6942201/8-321	7	-	-	-	S	I	Q	-	-	-	-	-	-	-	-	-	-	-	-	-	-	-	-	V	C	I	K	V	-	-	-	-	R	P	-	-	-	-	-	-	C	E	P	G	-	-	-	-
	6942203/8-310	7	-	-	-	S	I	Q	-	-	-	-	-	-	-	-	-	-	-	-	-	-	-	-	V	C	I	K	V	-	-	-	-	R	P	-	-	-	-	-	-	C	E	P	G	-	-	-	-
	70987448/214-570	7	-	-	-	N	V	I	-	-	-	-	-	-	-	-	-	-	-	-	-	-	-	-	V	S	V	R	V	-	-	-	-	R	P	-	-	-	-	N	-	L	T	G	T	-	-	-	-
	74853977/22-343	7	-	-	-	K	I	K	-	-	-	-	-	-	-	-	-	-	-	-	-	-	-	-	V	A	I	R	V	-	-	-	-	R	P	-	-	-	-	L	-	N	S	-	R	-	-	-	-
	74913713/112-405	7	-	-	-	-	-	-	-	-	-	-	-	-	-	-	-	-	-	-	-	-	-	-	-	-	-	-	-	-	-	-	-	-	-	-	-	-	-	-	-	-	-	-	-	-	-	-	-
	81892832/6-329	7	-	-	-	S	V	A	-	-	-	-	-	-	-	-	-	-	-	-	-	-	-	-	V	C	V	R	V	-	-	-	-	R	P	-	-	-	-	L	-	N	S	-	R	-	-	-	-
	A0BK26/1-364	7	-	M	E	N	I	Q	-	-	-	-	-	-	-	-	-	-	-	-	-	-	-	-	V	A	V	R	I	-	-	-	-	R	P	-	-	-	-	-	-	-	-	-	-	-	-	-	-
	A0BLP1/20-335	7	-	V	E	N	V	L	-	-	-	-	-	-	-	-	-	-	-	-	-	-	-	-	V	G	L	R	L	-	-	-	-	R	P	-	-	-	-	T	D	S	N	D	K	-	-	-	-
	A0BRG0/20-343	7	-	V	E	N	V	L	-	-	-	-	-	-	-	-	-	-	-	-	-	-	-	-	V	G	L	R	L	-	-	-	-	R	P	-	-	-	-	T	D	S	N	E	K	-	-	-	-
	A0BSZ4/1-383	7	-	M	E	K	I	S	-	-	-	-	-	-	-	-	-	-	-	-	-	-	-	-	V	C	L	R	V	-	-	-	-	R	P	-	-	-	-	L	-	N	Q	-	K	-	-	-	-
	A0BU61/2-299	7	-	-	-	-	L	Q	-	-	-	-	-	-	-	-	-	-	-	-	-	-	-	-	V	C	I	R	V	-	-	-	-	R	P	-	-	-	-	L	-	L	K	-	H	-	-	-	-
	A0C6L4/1-358	7	-	M	E	N	I	Q	-	-	-	-	-	-	-	-	-	-	-	-	-	-	-	-	V	V	V	R	I	-	-	-	-	R	P	-	-	-	-	-	-	S	N	G	Q	-	-	-	-
	A0DR98/2-320	7	-	N	E	A	I	K	-	-	-	-	-	-	-	-	-	-	-	-	-	-	-	-	I	F	V	R	M	-	-	-	-	R	P	-	-	-	-	P	-	L	Q	-	N	-	-	-	-
	A0E719/1-365	7	-	M	E	N	I	Q	-	-	-	-	-	-	-	-	-	-	-	-	-	-	-	-	V	V	V	R	I	-	-	-	-	R	P	-	-	-	-	-	-	S	N	G	A	-	-	-	-
	A4HCA1/9-441	7	-	-	N	T	V	E	-	-	-	-	-	-	-	-	-	-	-	-	-	-	-	-	V	A	V	R	V	-	-	-	-	R	P	-	-	-	-	I	R	R	D	L	H	-	-	-	-
	A4HLS6/2-300	7	-	-	-	S	I	E	-	-	-	-	-	-	-	-	-	-	-	-	-	-	-	-	V	H	V	R	I	-	-	-	-	R	P	-	-	-	-	S	-	V	A	N	V	-	-	-	-
	A4HZT3/9-432	7	-	-	-	S	I	E	-	-	-	-	-	-	-	-	-	-	-	-	-	-	-	-	V	A	V	R	V	-	-	-	-	R	P	-	-	-	-	I	R	G	E	I	R	-	-	-	-
	A4I985/2-300	7	-	-	-	S	I	E	-	-	-	-	-	-	-	-	-	-	-	-	-	-	-	-	V	H	V	R	V	-	-	-	-	R	P	-	-	-	-	S	-	V	A	N	V	-	-	-	-
	108874708/6-344	8	-	-	-	N	I	R	-	-	-	-	-	-	-	-	-	-	-	-	-	-	-	-	V	A	V	R	V	-	-	-	-	R	P	-	-	-	-	L	-	N	R	-	R	-	-	-	-
	109116126/21-351	8	-	-	-	-	-	-	-	-	-	-	-	-	-	-	-	-	-	-	-	-	-	-	-	-	-	-	-	-	-	-	-	-	-	-	-	-	-	-	-	-	-	-	-	-	-	-	-
	115438358/205-534	8	-	-	-	R	I	M	-	-	-	-	-	-	-	-	-	-	-	-	-	-	-	-	V	F	V	R	L	-	-	-	-	R	P	-	-	-	-	M	-	S	R	-	K	-	-	-	-
	115442786/9-379	8	-	-	-	S	I	T	-	-	-	-	-	-	-	-	-	-	-	-	-	-	-	-	V	A	V	R	V	-	-	-	-	R	P	-	-	-	-	F	-	T	I	-	R	-	-	-	-
	116057438/93-426	8	-	-	-	S	M	Q	-	-	-	-	-	-	-	-	-	-	-	-	-	-	-	-	V	L	T	R	C	-	-	-	-	-	-	-	-	-	-	-	-	-	-	-	-	-	-	-	-
	116284166/11-346	8	-	-	-	Q	L	T	-	-	-	-	-	-	-	-	-	-	-	-	-	-	-	-	V	A	L	R	I	-	-	-	-	R	P	-	-	-	-	L	-	S	D	-	A	-	-	-	-
	118394633/78-427	8	-	-	-	N	I	L	-	-	-	-	-	-	-	-	-	-	-	-	-	-	-	-	V	A	I	R	C	-	-	-	-	R	P	-	-	-	-	L	-	N	Q	-	R	-	-	-	-
	119189013/9-379	8	-	-	-	S	I	S	-	-	-	-	-	-	-	-	-	-	-	-	-	-	-	-	V	T	V	R	V	-	-	-	-	R	P	-	-	-	-	F	-	T	I	-	R	-	-	-	-
	119498243/9-379	8	-	-	-	S	I	T	-	-	-	-	-	-	-	-	-	-	-	-	-	-	-	-	V	T	V	R	V	-	-	-	-	R	P	-	-	-	-	F	-	T	I	-	R	-	-	-	-
	121710506/9-379	8	-	-	-	S	I	T	-	-	-	-	-	-	-	-	-	-	-	-	-	-	-	-	V	T	V	R	V	-	-	-	-	R	P	-	-	-	-	F	-	T	I	-	R	-	-	-	-
	123284070/11-304	8	-	-	-	Q	L	M	-	-	-	-	-	-	-	-	-	-	-	-	-	-	-	-	V	A	L	R	V	-	-	-	-	R	P	-	-	-	-	I	-	S	V	-	A	-	-	-	-
	123505760/28-352	8	-	-	-	-	-	-	-	-	-	-	-	-	-	-	-	-	-	-	-	-	-	-	-	-	-	-	-	-	-	-	-	-	P	-	-	-	-	A	-	N	D	-	R	-	-	-	-
	123785745/18-353	8	-	-	-	-	-	-	-	-	-	-	-	-	-	-	-	-	-	-	-	-	-	-	-	-	-	-	-	-	-	-	-	-	P	-	-	-	-	P	-	T	P	-	K	-	-	-	-
	123974990/99-431	8	-	-	-	-	I	T	-	-	-	-	-	-	-	-	-	-	-	-	-	-	-	-	V	V	I	R	V	-	-	-	-	R	P	-	-	-	-	P	-	N	N	-	T	-	-	-	-
	124505045/258-587	8	-	-	-	-	V	K	-	-	-	-	-	-	-	-	-	-	-	-	-	-	-	-	V	A	V	R	I	-	-	-	-	K	P	-	-	-	-	I	-	G	E	-	S	-	-	-	-
	125545868/14-349	8	-	-	-	T	L	Q	-	-	-	-	-	-	-	-	-	-	-	-	-	-	-	-	V	A	V	K	C	-	-	-	-	R	P	-	-	-	-	L	-	T	D	-	S	-	-	-	-
	126215730/11-346	8	-	-	-	Q	L	M	-	-	-	-	-	-	-	-	-	-	-	-	-	-	-	-	V	A	L	R	V	-	-	-	-	R	P	-	-	-	-	I	-	S	V	-	A	-	-	-	-
	126644807/3-411	8	-	-	-	R	V	R	-	-	-	-	-	-	-	-	-	-	-	-	-	-	-	-	V	V	L	R	V	-	-	-	-	R	P	-	-	-	-	N	-	A	D	-	G	-	-	-	-
	145238370/6-376	8	-	-	-	S	I	T	-	-	-	-	-	-	-	-	-	-	-	-	-	-	-	-	V	A	V	R	V	-	-	-	-	R	P	-	-	-	-	F	-	T	I	-	R	-	-	-	-
	145605820/40-373	8	-	-	-	-	-	-	-	-	-	-	-	-	-	-	-	-	-	-	-	-	-	-	-	-	-	-	-	-	-	-	-	-	-	-	-	-	-	-	-	-	-	-	-	-	-	-	-
	146179605/61-400	8	-	-	-	N	I	L	-	-	-	-	-	-	-	-	-	-	-	-	-	-	-	-	V	A	I	R	V	-	-	-	-	R	P	-	-	-	-	L	-	N	I	-	K	-	-	-	-
	147818972/53-384	8	-	-	-	-	-	Q	-	-	-	-	-	-	-	-	-	-	-	-	-	-	-	-	V	A	I	K	C	-	-	-	-	R	P	-	-	-	-	L	-	T	E	-	K	-	-	-	-
	149240816/53-435	8	-	-	-	S	I	S	-	-	-	-	-	-	-	-	-	-	-	-	-	-	-	-	V	A	V	R	V	-	-	-	-	R	P	-	-	-	-	F	-	T	T	-	N	-	-	-	-
	149409204/14-351	8	-	-	-	K	V	K	-	-	-	-	-	-	-	-	-	-	-	-	-	-	-	-	V	A	L	R	I	-	-	-	-	R	P	-	-	-	-	I	-	N	D	-	V	-	-	-	-
	149409521/11-354	8	-	-	-	N	V	K	-	-	-	-	-	-	-	-	-	-	-	-	-	-	-	-	V	V	V	R	I	-	-	-	-	R	P	-	-	-	-	E	-	N	S	-	K	-	-	-	-
	149481063/247-562	8	-	-	-	-	-	-	-	-	-	-	-	-	-	-	-	-	-	-	-	-	-	-	-	-	-	-	-	-	-	-	-	-	-	-	-	-	-	-	-	-	-	-	-	-	-	-	-
	149632650/71-404	8	-	-	-	-	-	Q	-	-	-	-	-	-	-	-	-	-	-	-	-	-	-	-	V	A	L	R	V	-	-	-	-	R	P	-	-	-	-	I	-	S	A	-	S	-	-	-	-
	149719535/11-355	8	-	-	-	H	M	K	-	-	-	-	-	-	-	-	-	-	-	-	-	-	-	-	V	V	V	R	V	-	-	-	-	R	P	-	-	-	-	E	-	N	T	-	K	-	-	-	-
	149723689/16-351	8	-	-	-	-	-	-	-	-	-	-	-	-	-	-	-	-	-	-	-	-	-	-	-	-	-	-	-	-	-	-	-	-	P	-	-	-	-	P	-	T	L	-	R	-	-	-	-
	150863948/22-402	8	-	-	-	S	I	T	-	-	-	-	-	-	-	-	-	-	-	-	-	-	-	-	V	A	V	R	V	-	-	-	-	R	P	-	-	-	-	F	-	T	D	-	N	-	-	-	-
	154279780/9-378	8	-	-	-	S	I	S	-	-	-	-	-	-	-	-	-	-	-	-	-	-	-	-	V	T	V	R	V	-	-	-	-	R	P	-	-	-	-	F	-	T	I	-	R	-	-	-	-
	154289830/45-378	8	-	-	-	-	-	-	-	-	-	-	-	-	-	-	-	-	-	-	-	-	-	-	-	-	-	-	-	-	-	-	-	-	-	-	-	-	-	-	-	-	-	-	-	-	-	-	-
	156039912/7-339	8	-	-	-	S	I	S	-	-	-	-	-	-	-	-	-	-	-	-	-	-	-	-	V	T	V	R	V	-	-	-	-	R	P	-	-	-	-	F	-	T	I	-	Q	-	-	-	-
	156084037/252-544	8	-	D	N	V	I	E	-	-	-	-	-	-	-	-	-	-	-	-	-	-	-	-	V	H	-	-	-	-	-	-	-	R	P	-	-	-	-	-	-	-	-	-	-	-	-	-	-
	156094979/797-1132	8	-	-	-	N	M	N	-	-	-	-	-	-	-	-	-	-	-	-	-	-	-	-	V	V	I	R	C	-	-	-	-	R	P	-	-	-	-	M	-	S	A	-	S	-	-	-	-
	156096971/508-838	8	-	-	-	N	V	K	-	-	-	-	-	-	-	-	-	-	-	-	-	-	-	-	V	A	V	R	I	-	-	-	-	K	P	-	-	-	-	I	-	S	E	-	G	-	-	-	-
	156616322/11-346	8	-	-	-	Q	L	M	-	-	-	-	-	-	-	-	-	-	-	-	-	-	-	-	V	A	L	R	V	-	-	-	-	R	P	-	-	-	-	I	-	S	V	-	A	-	-	-	-
	158286815/7-345	8	-	-	-	K	I	R	-	-	-	-	-	-	-	-	-	-	-	-	-	-	-	-	V	A	V	R	V	-	-	-	-	R	P	-	-	-	-	F	-	N	E	-	R	-	-	-	-
	169145643/18-353	8	-	-	-	-	-	-	-	-	-	-	-	-	-	-	-	-	-	-	-	-	-	-	-	-	-	-	-	-	-	-	-	-	P	-	-	-	-	L	-	N	D	-	K	-	-	-	-
	169594924/8-403	8	-	-	-	S	I	S	-	-	-	-	-	-	-	-	-	-	-	-	-	-	-	-	V	T	V	R	V	-	-	-	-	R	P	-	-	-	-	F	-	T	I	-	R	-	-	-	-
	1723958/84-438	8	-	-	-	-	-	-	-	-	-	-	-	-	-	-	-	-	-	-	-	-	-	-	-	-	-	-	-	-	-	-	-	-	-	-	-	-	-	-	-	-	-	-	-	-	-	-	-
	182662392/21-351	8	-	-	-	-	-	-	-	-	-	-	-	-	-	-	-	-	-	-	-	-	-	-	-	-	-	-	-	-	-	-	-	-	-	-	-	-	-	-	-	-	-	-	-	-	-	-	-
	1881662/8-346	8	-	-	-	N	I	K	-	-	-	-	-	-	-	-	-	-	-	-	-	-	-	-	V	A	V	R	V	-	-	-	-	R	P	-	-	-	-	Y	-	N	V	-	R	-	-	-	-
	189046786/18-353	8	-	-	-	-	-	-	-	-	-	-	-	-	-	-	-	-	-	-	-	-	-	-	-	-	-	-	-	-	-	-	-	-	P	-	-	-	-	P	-	T	P	-	K	-	-	-	-
	190345935/9-376	8	-	-	-	S	I	S	-	-	-	-	-	-	-	-	-	-	-	-	-	-	-	-	V	A	V	R	V	-	-	-	-	R	P	-	-	-	-	F	-	T	E	-	A	-	-	-	-
	194218757/7-344	8	-	-	-	Q	L	M	-	-	-	-	-	-	-	-	-	-	-	-	-	-	-	-	V	A	L	R	I	-	-	-	-	R	P	-	-	-	-	L	-	N	D	-	T	-	-	-	-
	240254101/151-481	8	-	-	-	R	I	L	-	-	-	-	-	-	-	-	-	-	-	-	-	-	-	-	V	F	V	R	L	-	-	-	-	R	P	-	-	-	-	M	-	G	K	-	K	-	-	-	-
	26395879/6-389	8	-	-	-	S	I	S	-	-	-	-	-	-	-	-	-	-	-	-	-	-	-	-	V	A	V	R	V	-	-	-	-	R	P	-	-	-	-	F	-	T	E	-	R	-	-	-	-
	292609530/10-357	8	-	D	H	Q	L	T	-	-	-	-	-	-	-	-	-	-	-	-	-	-	-	-	V	A	L	R	I	-	-	-	-	R	P	-	-	-	-	L	-	N	E	-	A	-	-	-	-
	3219911/6-390	8	-	-	-	S	I	T	-	-	-	-	-	-	-	-	-	-	-	-	-	-	-	-	V	T	V	R	V	-	-	-	-	R	P	-	-	-	-	F	-	S	T	-	A	-	-	-	-
	40974913/12-379	8	-	-	-	-	-	-	-	-	-	-	-	-	-	-	-	-	-	-	-	-	-	-	V	T	V	R	V	-	-	-	-	R	P	-	-	-	-	F	-	T	I	-	R	-	-	-	-
human K-8	66774137/11-355	8	-	-	-	H	M	K	-	-	-	-	-	-	-	-	-	-	-	-	-	-	-	-	V	V	V	R	V	-	-	-	-	R	P	-	-	-	-	E	-	N	T	-	K	-	-	-	-
	68570276/11-355	8	-	-	-	R	M	K	-	-	-	-	-	-	-	-	-	-	-	-	-	-	-	-	V	V	V	R	V	-	-	-	-	R	P	-	-	-	-	E	-	N	T	-	K	-	-	-	-
	74913714/16-374	8	-	-	-	S	M	I	-	-	-	-	-	-	-	-	-	-	-	-	-	-	-	-	V	T	V	R	I	-	-	-	-	R	P	-	-	-	-	E	-	S	Q	-	S	-	-	-	-
	82197864/24-352	8	-	-	-	-	-	-	-	-	-	-	-	-	-	-	-	-	-	-	-	-	-	-	-	-	-	-	-	-	-	-	-	-	-	-	-	-	-	-	-	-	-	-	S	-	-	-	-
	82209779/11-346	8	-	-	-	Q	L	T	-	-	-	-	-	-	-	-	-	-	-	-	-	-	-	-	V	A	L	R	I	-	-	-	-	R	P	-	-	-	-	I	-	N	E	-	T	-	-	-	-
	A0BI43/5-354	8	-	E	S	N	I	L	-	-	-	-	-	-	-	-	-	-	-	-	-	-	-	-	V	A	I	R	C	-	-	-	-	R	P	-	-	-	-	L	-	N	Q	-	K	-	-	-	-
	A0BNJ9/19-369	8	-	V	S	N	I	L	-	-	-	-	-	-	-	-	-	-	-	-	-	-	-	-	V	A	I	R	V	-	-	-	-	R	P	-	-	-	-	L	-	S	Q	-	K	-	-	-	-
	A0CBN7/1-311	8	-	M	H	N	I	T	-	-	-	-	-	-	-	-	-	-	-	-	-	-	-	-	F	N	K	V	S	-	-	-	-	K	P	-	-	-	-	-	-	-	-	-	-	-	-	-	-
	A0CCL3/1-318	8	-	M	H	N	I	T	-	-	-	-	-	-	-	-	-	-	-	-	-	-	-	-	V	A	I	R	V	-	-	-	-	K	P	-	-	-	-	V	-	Q	Q	-	T	-	-	-	-
	A0DZY2/22-371	8	-	L	S	I	F	Q	-	-	-	-	-	-	-	-	-	-	-	-	-	-	-	-	V	A	I	R	V	-	-	-	-	R	P	-	-	-	-	L	-	N	Q	-	K	-	-	-	-
	A0EF51/19-376	8	-	V	S	N	I	L	-	-	-	-	-	-	-	-	-	-	-	-	-	-	-	-	V	A	I	R	V	-	-	-	-	R	P	-	-	-	-	L	-	S	Q	-	K	-	-	-	-
	A4II97/20-355	8	-	-	-	-	-	-	-	-	-	-	-	-	-	-	-	-	-	-	-	-	-	-	-	-	-	-	-	-	-	-	-	-	P	-	-	-	-	E	-	N	E	-	K	-	-	-	-
	116812563/5-334	9	-	-	-	T	I	E	-	-	-	-	-	-	-	-	-	-	-	-	-	-	-	-	I	F	A	R	V	-	-	-	-	K	P	-	-	-	-	T	K	K	P	T	S	-	-	-	-
	1170672/5-333	9	-	-	-	A	V	K	-	-	-	-	-	-	-	-	-	-	-	-	-	-	-	-	V	F	V	R	T	-	-	-	-	R	P	-	-	-	-	T	A	T	S	-	-	-	-	-	-
	123448844/4-319	9	-	-	-	-	-	K	-	-	-	-	-	-	-	-	-	-	-	-	-	-	-	-	V	H	I	R	V	-	-	-	-	R	P	-	-	-	-	-	-	T	E	-	-	-	-	-	-
	123474972/5-318	9	-	-	-	P	I	K	-	-	-	-	-	-	-	-	-	-	-	-	-	-	-	-	I	Y	I	R	T	-	-	-	-	R	P	-	-	-	-	T	-	T	D	F	A	-	-	-	-
	123490274/6-336	9	-	-	-	-	I	Q	-	-	-	-	-	-	-	-	-	-	-	-	-	-	-	-	V	F	A	R	V	-	-	-	-	R	P	-	-	-	-	C	-	G	D	P	A	-	-	-	-
	123507578/9-335	9	-	-	-	S	I	K	-	-	-	-	-	-	-	-	-	-	-	-	-	-	-	-	V	Y	V	R	I	-	-	-	-	R	P	-	-	-	-	A	-	S	Q	T	I	-	-	-	-
	146345445/5-343	9	-	-	-	T	I	Q	-	-	-	-	-	-	-	-	-	-	-	-	-	-	-	-	I	F	A	R	V	-	-	-	-	K	P	-	-	-	-	P	V	R	K	H	Q	-	-	-	-
	156094934/74-395	9	-	-	-	-	-	-	-	-	-	-	-	-	-	-	-	-	-	-	-	-	-	-	V	V	V	R	I	-	-	-	-	K	K	-	-	-	-	L	-	E	E	-	S	-	-	-	-
	156564374/5-343	9	-	-	-	T	I	Q	-	-	-	-	-	-	-	-	-	-	-	-	-	-	-	-	I	F	A	R	V	-	-	-	-	K	P	-	-	-	-	T	V	R	K	Q	Q	-	-	-	-
	18203576/6-338	9	-	-	-	K	V	Q	-	-	-	-	-	-	-	-	-	-	-	-	-	-	-	-	A	F	V	R	V	-	-	-	-	R	P	-	-	-	-	T	-	D	D	F	A	-	-	-	-
	19343354/5-343	9	-	-	-	T	I	Q	-	-	-	-	-	-	-	-	-	-	-	-	-	-	-	-	I	F	A	R	V	-	-	-	-	K	P	-	-	-	-	S	V	R	K	Q	Q	-	-	-	-
	194221381/6-338	9	-	-	-	K	V	H	-	-	-	-	-	-	-	-	-	-	-	-	-	-	-	-	A	F	V	R	V	-	-	-	-	R	P	-	-	-	-	T	-	D	D	F	A	-	-	-	-
	52001487/6-338	9	-	-	-	K	V	H	-	-	-	-	-	-	-	-	-	-	-	-	-	-	-	-	A	F	V	R	V	-	-	-	-	K	P	-	-	-	-	T	-	D	D	F	A	-	-	-	-
	A0BK30/4-352	9	-	S	S	V	I	D	-	-	-	-	-	-	-	-	-	-	-	-	-	-	-	-	V	F	L	R	V	-	-	-	-	R	P	-	-	-	-	T	K	N	P	-	-	-	-	-	-
	A0D613/2-352	9	-	K	S	Q	F	E	-	-	-	-	-	-	-	-	-	-	-	-	-	-	-	-	V	Y	L	R	L	-	-	-	-	K	P	-	-	-	-	S	N	N	Q	S	Q	-	-	-	-
	A0DZG8/3-353	9	-	K	T	P	I	K	-	-	-	-	-	-	-	-	-	-	-	-	-	-	-	-	V	I	V	R	T	-	-	-	-	R	P	-	-	-	-	T	-	V	E	F	A	-	-	-	-
	A0E0W8/2-352	9	-	K	S	Q	F	E	-	-	-	-	-	-	-	-	-	-	-	-	-	-	-	-	V	F	L	R	L	-	-	-	-	K	P	-	-	-	-	S	N	N	Q	S	Q	-	-	-	-
	A4HD46/124-440	9	-	-	-	-	-	-	-	-	-	-	-	-	-	-	-	-	-	-	-	-	-	-	-	-	-	-	-	-	-	-	-	-	-	-	-	-	-	-	-	-	-	-	-	-	-	-	-
	A4HSI5/1-289	9	-	-	-	-	-	-	-	-	-	-	-	-	-	-	-	-	-	-	-	-	-	-	-	-	-	-	-	-	-	-	-	-	-	-	-	-	-	-	-	-	-	-	-	-	-	-	-
	109128063/49-355	10	-	-	-	-	-	-	-	-	-	-	-	-	-	-	-	-	-	-	-	-	-	-	-	-	-	-	-	-	-	-	-	-	-	-	-	-	-	-	-	-	-	-	-	-	-	-	-
	115389982/2-351	10	-	-	-	S	V	R	-	-	-	-	-	-	-	-	-	-	-	-	-	-	-	-	V	V	A	R	V	-	-	-	-	R	P	-	-	-	-	L	-	L	K	S	E	-	-	-	-
	118572490/48-361	10	-	-	-	-	-	-	-	-	-	-	-	-	-	-	-	-	-	-	-	-	-	-	-	-	-	-	-	-	-	-	-	-	-	-	-	-	-	-	-	-	-	-	-	-	-	-	-
	119472836/2-351	10	-	-	-	S	V	R	-	-	-	-	-	-	-	-	-	-	-	-	-	-	-	-	V	V	A	R	V	-	-	-	-	R	P	-	-	-	-	L	-	L	K	A	E	-	-	-	-
	121700144/2-343	10	-	-	-	S	V	R	-	-	-	-	-	-	-	-	-	-	-	-	-	-	-	-	V	V	A	R	V	-	-	-	-	R	P	-	-	-	-	L	-	L	K	S	E	-	-	-	-
	122231751/23-386	10	-	V	S	K	V	R	-	-	-	-	-	-	-	-	-	-	-	-	-	-	-	-	V	I	V	R	V	-	-	-	-	R	P	-	-	-	-	F	-	L	P	H	E	-	-	-	-
	126335571/61-366	10	-	-	-	-	-	-	-	-	-	-	-	-	-	-	-	-	-	-	-	-	-	-	-	-	-	-	-	-	-	-	-	-	-	-	-	-	-	-	-	-	-	-	-	-	-	-	-
	126649293/75-447	10	-	-	-	-	-	-	-	-	-	-	-	-	-	-	-	-	-	-	-	-	-	-	-	-	-	-	-	-	-	-	-	-	P	-	-	-	-	I	-	Q	D	C	N	-	-	-	-
	145241043/2-351	10	-	-	-	S	V	R	-	-	-	-	-	-	-	-	-	-	-	-	-	-	-	-	V	V	A	R	V	-	-	-	-	R	P	-	-	-	-	L	-	L	K	S	E	-	-	-	-
	154277914/2-378	10	-	-	-	S	V	R	-	-	-	-	-	-	-	-	-	-	-	-	-	-	-	-	V	I	A	R	I	-	-	-	-	R	P	-	-	-	-	L	-	L	K	S	E	-	-	-	-
	154291982/2-331	10	-	-	-	S	V	R	-	-	-	-	-	-	-	-	-	-	-	-	-	-	-	-	V	V	A	R	I	-	-	-	-	R	P	-	-	-	-	L	-	L	P	K	E	-	-	-	-
	156042468/2-331	10	-	-	-	S	V	R	-	-	-	-	-	-	-	-	-	-	-	-	-	-	-	-	V	V	A	R	I	-	-	-	-	R	P	-	-	-	-	L	-	L	P	K	E	-	-	-	-
	169600633/2-331	10	-	-	-	S	V	R	-	-	-	-	-	-	-	-	-	-	-	-	-	-	-	-	V	V	A	R	I	-	-	-	-	R	P	-	-	-	-	L	-	L	K	N	E	-	-	-	-
	186525204/54-314	10	-	-	-	-	-	-	-	-	-	-	-	-	-	-	-	-	-	-	-	-	-	-	-	-	-	-	-	-	-	-	-	-	-	-	-	-	-	-	-	-	-	-	-	-	-	-	-
	194219052/36-349	10	-	-	-	-	-	-	-	-	-	-	-	-	-	-	-	-	-	-	-	-	-	-	-	-	-	-	-	-	-	-	-	-	-	-	-	-	-	-	-	-	-	-	-	-	-	-	-
	19863381/60-366	10	-	-	-	-	-	-	-	-	-	-	-	-	-	-	-	-	-	-	-	-	-	-	-	-	-	-	-	-	-	-	-	-	-	-	-	-	-	-	-	-	-	-	-	-	-	-	-
	205809507/19-343	10	-	-	-	R	V	R	-	-	-	-	-	-	-	-	-	-	-	-	-	-	-	-	V	A	V	R	L	-	-	-	-	R	P	-	-	-	-	Y	-	M	D	-	K	-	-	-	-
	205815111/31-357	10	-	-	-	R	V	R	-	-	-	-	-	-	-	-	-	-	-	-	-	-	-	-	V	A	V	R	L	-	-	-	-	R	P	-	-	-	-	Y	-	M	E	E	K	-	-	-	-
	205815452/48-361	10	-	-	-	-	-	-	-	-	-	-	-	-	-	-	-	-	-	-	-	-	-	-	-	-	-	-	-	-	-	-	-	-	-	-	-	-	-	-	-	-	-	-	-	-	-	-	-
	39973337/2-330	10	-	-	-	S	V	R	-	-	-	-	-	-	-	-	-	-	-	-	-	-	-	-	V	V	A	R	I	-	-	-	-	R	P	-	-	-	-	L	-	L	E	K	E	-	-	-	-
	7406433/94-397	10	-	-	-	-	-	-	-	-	-	-	-	-	-	-	-	-	-	-	-	-	-	-	-	-	-	-	-	-	-	-	-	-	-	-	-	-	-	-	-	-	-	-	-	-	-	-	-
	75062021/60-366	10	-	-	-	-	-	-	-	-	-	-	-	-	-	-	-	-	-	-	-	-	-	-	-	-	-	-	-	-	-	-	-	-	-	-	-	-	-	-	-	-	-	-	-	-	-	-	-
	81889019/48-358	10	-	-	-	-	-	-	-	-	-	-	-	-	-	-	-	-	-	-	-	-	-	-	-	-	-	-	-	-	-	-	-	-	-	-	-	-	-	-	-	-	-	-	-	-	-	-	-
	82202386/25-343	10	-	-	-	-	-	-	-	-	-	-	-	-	-	-	-	-	-	-	-	-	-	-	-	-	-	-	L	-	-	-	-	R	P	-	-	-	-	Y	-	M	E	-	K	-	-	-	-
	82221703/31-357	10	-	-	-	R	V	R	-	-	-	-	-	-	-	-	-	-	-	-	-	-	-	-	V	A	V	R	L	-	-	-	-	R	P	-	-	-	-	Y	-	M	D	E	K	-	-	-	-
	116060488/37-424	11	-	-	-	R	V	E	-	-	-	-	-	-	-	-	-	-	-	-	-	-	-	-	V	M	I	R	V	-	-	-	-	R	P	-	-	-	-	A	-	L	K	-	R	-	-	-	-
	121948325/450-798	11	-	-	-	K	V	K	-	-	-	-	-	-	-	-	-	-	-	-	-	-	-	-	V	M	L	R	I	-	-	-	-	C	S	-	-	-	-	-	-	-	-	-	-	-	-	-	-
	149641649/344-692	11	-	-	-	K	V	K	-	-	-	-	-	-	-	-	-	-	-	-	-	-	-	-	V	M	V	R	M	-	-	-	-	C	S	-	-	-	-	-	-	-	-	-	-	-	-	-	-
	158296752/51-292	11	-	-	-	-	-	-	-	-	-	-	-	-	-	-	-	-	-	-	-	-	-	-	-	-	-	-	-	-	-	-	-	-	-	-	-	-	-	-	-	-	-	-	-	-	-	-	-
	160013076/364-716	11	-	-	-	K	V	K	-	-	-	-	-	-	-	-	-	-	-	-	-	-	-	-	V	M	L	R	I	-	-	-	-	W	P	-	-	-	-	-	-	-	-	-	-	-	-	-	-
	160013784/450-798	11	-	-	-	K	V	K	-	-	-	-	-	-	-	-	-	-	-	-	-	-	-	-	V	M	L	R	I	-	-	-	-	C	S	-	-	-	-	-	-	-	-	-	-	-	-	-	-
	160014128/371-723	11	-	-	-	K	V	K	-	-	-	-	-	-	-	-	-	-	-	-	-	-	-	-	V	M	L	R	I	-	-	-	-	W	P	-	-	-	-	-	-	-	-	-	-	-	-	-	-
	25154708/50-291	11	K	N	Y	S	K	T	-	-	-	-	-	-	-	-	-	-	-	-	-	-	-	-	-	-	-	-	-	-	-	-	-	-	-	-	-	-	-	-	-	-	-	-	-	-	-	-	-
	51316544/5-354	11	-	-	-	N	V	R	-	-	-	-	-	-	-	-	-	-	-	-	-	-	-	-	V	I	V	R	V	-	-	-	-	R	P	-	-	-	-	K	-	S	L	-	R	-	-	-	-
	74948187/44-391	11	-	-	-	K	V	K	-	-	-	-	-	-	-	-	-	-	-	-	-	-	-	-	V	M	L	R	V	A	D	R	D	R	N	-	-	-	-	-	-	-	-	-	-	-	-	-	-
	A0BPZ0/10-371	11	-	N	E	N	L	R	-	-	-	-	-	-	-	-	-	-	-	-	-	-	-	-	V	V	I	R	V	-	-	-	-	R	P	-	-	-	-	P	-	M	A	-	R	-	-	-	-
	A0CHE2/39-397	11	-	N	D	N	F	K	-	-	-	-	-	-	-	-	-	-	-	-	-	-	-	-	V	V	V	R	V	-	-	-	-	R	P	-	-	-	-	P	-	L	Q	-	R	-	-	-	-
	A0CWN0/11-371	11	-	N	E	N	L	R	-	-	-	-	-	-	-	-	-	-	-	-	-	-	-	-	V	V	I	R	V	-	-	-	-	R	P	-	-	-	-	P	-	M	A	-	R	-	-	-	-
	A4HE99/84-440	11	-	-	-	N	F	R	-	-	-	-	-	-	-	-	-	-	-	-	-	-	-	-	V	A	V	R	V	-	-	-	-	R	P	-	-	-	-	P	-	L	Q	-	R	-	-	-	-
	A4I1P5/84-445	11	-	-	-	N	F	R	-	-	-	-	-	-	-	-	-	-	-	-	-	-	-	-	V	A	V	R	V	-	-	-	-	R	P	-	-	-	-	P	-	L	H	-	R	-	-	-	-
	Q29MB2|37-330/1-294	11	G	V	G	K	V	K	-	-	-	-	-	-	-	-	-	-	-	-	-	-	-	-	V	M	L	R	V	S	D	R	A	P	D	-	-	-	-	-	-	-	-	-	-	-	-	-	-
	116059118/8-382	15	-	-	-	-	V	R	-	-	-	-	-	-	-	-	-	-	-	-	-	-	-	-	V	L	V	R	V	-	-	-	-	R	P	-	-	-	-	P	-	N	A	-	R	-	-	-	-
	117558195/18-357	15	-	-	D	A	I	K	-	-	-	-	-	-	-	-	-	-	-	-	-	-	-	-	V	F	V	R	V	-	-	-	-	R	P	-	-	-	-	L	-	T	Q	-	G	-	-	-	-
	123910885/25-364	15	-	-	D	A	I	K	-	-	-	-	-	-	-	-	-	-	-	-	-	-	-	-	V	F	V	R	I	-	-	-	-	R	P	-	-	-	-	P	-	V	E	-	G	-	-	-	-
	124359768/87-425	15	-	-	H	N	V	Q	-	-	-	-	-	-	-	-	-	-	-	-	-	-	-	-	V	I	I	R	M	-	-	-	-	R	P	-	-	-	-	L	-	S	N	-	N	-	-	-	-
	126341614/25-364	15	-	-	D	V	I	K	-	-	-	-	-	-	-	-	-	-	-	-	-	-	-	-	V	F	I	R	V	-	-	-	-	R	P	-	-	-	-	P	-	V	E	-	G	-	-	-	-
	145338627/167-505	15	-	-	H	N	V	Q	-	-	-	-	-	-	-	-	-	-	-	-	-	-	-	-	V	L	I	R	L	-	-	-	-	R	P	-	-	-	-	L	-	G	T	-	M	-	-	-	-
	145338697/192-530	15	-	-	H	N	V	Q	-	-	-	-	-	-	-	-	-	-	-	-	-	-	-	-	I	L	I	R	V	-	-	-	-	R	P	-	-	-	-	L	-	N	S	-	M	-	-	-	-
	146162423/40-357	15	-	-	-	N	I	Q	-	-	-	-	-	-	-	-	-	-	-	-	-	-	-	-	V	M	I	R	I	-	-	-	-	K	N	-	-	-	-	N	-	S	L	-	T	-	-	-	-
	147783402/92-412	15	-	-	P	T	V	K	-	-	-	-	-	-	-	-	-	-	-	-	-	-	-	-	V	V	V	R	I	-	-	-	-	R	P	-	-	-	-	V	-	N	E	-	H	-	-	-	-
	147838326/80-416	15	-	-	H	N	V	Q	-	-	-	-	-	-	-	-	-	-	-	-	-	-	-	-	V	I	I	R	I	-	-	-	-	R	P	-	-	-	-	L	-	S	S	-	S	-	-	-	-
	149632045/53-391	15	-	-	D	A	I	K	-	-	-	-	-	-	-	-	-	-	-	-	-	-	-	-	V	F	V	R	V	-	-	-	-	R	P	-	-	-	-	P	-	S	E	-	G	-	-	-	-
	22331291/97-431	15	-	-	-	-	V	K	-	-	-	-	-	-	-	-	-	-	-	-	-	-	-	-	V	I	V	R	M	-	-	-	-	K	P	-	-	-	-	P	-	S	K	-	G	-	-	-	-
	42565046/103-436	15	-	-	P	H	V	K	-	-	-	-	-	-	-	-	-	-	-	-	-	-	-	-	V	V	V	R	I	-	-	-	-	K	P	-	-	-	-	T	-	K	E	-	Y	-	-	-	-
	74752937/25-363	15	-	-	D	A	I	K	-	-	-	-	-	-	-	-	-	-	-	-	-	-	-	-	V	F	V	R	I	-	-	-	-	R	P	-	-	-	-	P	-	A	E	-	R	-	-	-	-
	74942707/17-354	15	-	-	D	A	I	K	-	-	-	-	-	-	-	-	-	-	-	-	-	-	-	-	V	F	V	R	V	-	-	-	-	R	P	-	-	-	-	S	-	E	S	-	H	-	-	-	-
	75097784/20-425	15	H	S	P	N	P	S	-	-	-	-	-	-	-	-	-	-	-	-	-	-	-	-	-	I	S	K	S	-	-	-	-	K	P	-	-	-	-	P	-	R	K	L	R	-	-	-	-
	7594566/92-430	15	-	-	H	N	V	Q	-	-	-	-	-	-	-	-	-	-	-	-	-	-	-	-	V	I	I	R	T	-	-	-	-	R	P	-	-	-	-	L	-	S	S	-	S	-	-	-	-
	81892355/25-363	15	-	-	D	A	I	K	-	-	-	-	-	-	-	-	-	-	-	-	-	-	-	-	V	F	V	R	I	-	-	-	-	R	P	-	-	-	-	A	-	E	E	-	G	-	-	-	-
	81894691/25-363	15	-	-	D	A	I	K	-	-	-	-	-	-	-	-	-	-	-	-	-	-	-	-	V	F	V	R	I	-	-	-	-	R	P	-	-	-	-	A	-	E	E	-	G	-	-	-	-
	82217541/25-364	15	-	-	D	A	I	K	-	-	-	-	-	-	-	-	-	-	-	-	-	-	-	-	V	F	V	R	I	-	-	-	-	R	P	-	-	-	-	P	-	V	E	-	G	-	-	-	-
	8745335/92-426	15	-	-	-	-	V	K	-	-	-	-	-	-	-	-	-	-	-	-	-	-	-	-	V	I	V	R	M	-	-	-	-	K	P	-	-	-	-	L	-	N	K	-	G	-	-	-	-
	A0CZI7/2-334	15	-	N	L	F	I	K	-	-	-	-	-	-	-	-	-	-	-	-	-	-	-	-	Y	-	-	-	A	-	-	-	-	R	P	-	-	-	-	L	-	I	E	D	G	-	-	-	-
	A0DKF0/9-344	15	-	Q	D	N	I	Q	-	-	-	-	-	-	-	-	-	-	-	-	-	-	-	-	V	S	I	R	I	-	-	-	-	K	P	-	-	-	-	M	-	F	E	E	G	-	-	-	-
	A0DWH3/1-330	15	-	M	E	N	I	R	-	-	-	-	-	-	-	-	-	-	-	-	-	-	-	-	V	L	V	R	V	-	-	-	-	R	P	-	-	-	-	L	-	N	Y	-	R	-	-	-	-
	A0E0X5/34-364	15	-	K	R	H	V	-	-	-	-	-	-	-	-	-	-	-	-	-	-	-	-	-	-	-	-	-	T	-	-	-	-	R	P	-	-	-	-	M	-	F	D	E	G	-	-	-	-
	A0E397/1-330	15	-	M	E	N	I	R	-	-	-	-	-	-	-	-	-	-	-	-	-	-	-	-	V	L	V	R	V	-	-	-	-	R	P	-	-	-	-	L	-	N	Y	-	R	-	-	-	-
	A0E553/1-330	15	-	M	E	N	I	R	-	-	-	-	-	-	-	-	-	-	-	-	-	-	-	-	V	L	V	R	V	-	-	-	-	R	P	-	-	-	-	L	-	N	Y	-	R	-	-	-	-
	108880160/243-573	13	-	-	-	Q	I	T	-	-	-	-	-	-	-	-	-	-	-	-	-	-	-	-	V	C	V	R	K	-	-	-	-	R	P	-	-	-	-	L	-	S	R	-	K	-	-	-	-
	109003659/238-567	13	-	-	H	R	I	C	-	-	-	-	-	-	-	-	-	-	-	-	-	-	-	-	V	C	V	R	K	-	-	-	-	R	P	-	-	-	-	L	-	N	K	-	Q	-	-	-	-
	116248182/176-505	13	-	-	H	R	I	C	-	-	-	-	-	-	-	-	-	-	-	-	-	-	-	-	V	C	V	R	K	-	-	-	-	R	P	-	-	-	-	L	-	N	K	-	K	-	-	-	-
	126215732/222-544	13	-	-	E	K	I	R	-	-	-	-	-	-	-	-	-	-	-	-	-	-	-	-	V	C	V	R	K	-	-	-	-	R	P	-	-	-	-	L	-	G	M	-	R	-	-	-	-
	126215733/217-539	13	-	-	E	K	I	R	-	-	-	-	-	-	-	-	-	-	-	-	-	-	-	-	V	C	V	R	K	-	-	-	-	R	P	-	-	-	-	L	-	G	V	-	R	-	-	-	-
	126307535/224-553	13	-	-	H	R	I	C	-	-	-	-	-	-	-	-	-	-	-	-	-	-	-	-	V	C	V	R	K	-	-	-	-	R	P	-	-	-	-	L	-	N	E	-	Q	-	-	-	-
	13959688/261-590	13	-	-	H	R	I	C	-	-	-	-	-	-	-	-	-	-	-	-	-	-	-	-	V	C	V	R	K	-	-	-	-	R	P	-	-	-	-	L	-	N	K	-	Q	-	-	-	-
	13959700/197-526	13	-	-	H	R	I	C	-	-	-	-	-	-	-	-	-	-	-	-	-	-	-	-	V	C	V	R	K	-	-	-	-	R	P	-	-	-	-	L	-	N	K	-	K	-	-	-	-
	149635339/366-695	13	-	-	H	R	I	C	-	-	-	-	-	-	-	-	-	-	-	-	-	-	-	-	V	C	V	R	K	-	-	-	-	R	P	-	-	-	-	L	-	N	K	-	K	-	-	-	-
	149636611/218-548	13	-	-	R	R	I	C	-	-	-	-	-	-	-	-	-	-	-	-	-	-	-	-	V	C	V	R	K	-	-	-	-	R	P	-	-	-	-	L	-	N	P	-	R	-	-	-	-
	149642076/184-506	13	-	-	E	R	I	H	-	-	-	-	-	-	-	-	-	-	-	-	-	-	-	-	V	C	V	R	K	-	-	-	-	R	P	-	-	-	-	L	-	G	L	-	R	-	-	-	-
	149693713/255-584	13	-	-	H	R	I	C	-	-	-	-	-	-	-	-	-	-	-	-	-	-	-	-	V	C	V	R	K	-	-	-	-	R	P	-	-	-	-	L	-	N	K	-	Q	-	-	-	-
	149737083/222-544	13	-	-	E	K	I	R	-	-	-	-	-	-	-	-	-	-	-	-	-	-	-	-	V	C	V	R	K	-	-	-	-	R	P	-	-	-	-	L	-	G	V	-	R	-	-	-	-
	155372019/255-584	13	-	-	H	R	I	C	-	-	-	-	-	-	-	-	-	-	-	-	-	-	-	-	V	C	V	R	K	-	-	-	-	R	P	-	-	-	-	L	-	N	K	-	Q	-	-	-	-
	156085767/9-340	13	-	-	S	R	I	D	-	-	-	-	-	-	-	-	-	-	-	-	-	-	-	-	V	I	V	R	K	-	-	-	-	R	P	-	-	-	-	L	-	N	E	-	L	-	-	-	-
	156095883/42-370	13	-	-	-	K	I	K	-	-	-	-	-	-	-	-	-	-	-	-	-	-	-	-	V	V	V	R	K	-	-	-	-	R	P	-	-	-	-	I	-	S	E	-	L	-	-	-	-
	157878755/133-451	13	-	-	S	R	I	L	-	-	-	-	-	-	-	-	-	-	-	-	-	-	-	-	V	A	I	R	K	-	-	-	-	R	P	-	-	-	-	L	-	S	A	-	G	-	-	-	-
	158289228/249-579	13	-	-	H	Q	I	T	-	-	-	-	-	-	-	-	-	-	-	-	-	-	-	-	V	C	V	R	K	-	-	-	-	R	P	-	-	-	-	L	-	N	Q	-	K	-	-	-	-
	158705863/212-541	13	-	-	R	R	I	C	-	-	-	-	-	-	-	-	-	-	-	-	-	-	-	-	V	C	V	R	K	-	-	-	-	R	P	-	-	-	-	L	-	N	R	-	Q	-	-	-	-
	158705884/212-541	13	-	-	H	R	I	C	-	-	-	-	-	-	-	-	-	-	-	-	-	-	-	-	V	C	V	R	K	-	-	-	-	R	P	-	-	-	-	L	-	N	E	-	R	-	-	-	-
	158705885/221-550	13	-	-	H	R	I	C	-	-	-	-	-	-	-	-	-	-	-	-	-	-	-	-	V	C	V	R	K	-	-	-	-	R	P	-	-	-	-	L	-	N	K	-	K	-	-	-	-
	158705889/222-551	13	-	-	H	R	I	C	-	-	-	-	-	-	-	-	-	-	-	-	-	-	-	-	V	C	V	R	K	-	-	-	-	R	P	-	-	-	-	L	-	N	R	-	K	-	-	-	-
	158931128/221-550	13	-	-	H	R	I	C	-	-	-	-	-	-	-	-	-	-	-	-	-	-	-	-	V	C	V	R	K	-	-	-	-	R	P	-	-	-	-	L	-	N	K	-	K	-	-	-	-
	158931161/222-551	13	-	-	H	R	I	C	-	-	-	-	-	-	-	-	-	-	-	-	-	-	-	-	V	C	V	R	K	-	-	-	-	R	P	-	-	-	-	L	-	N	K	-	K	-	-	-	-
	169145918/235-564	13	-	-	H	R	I	C	-	-	-	-	-	-	-	-	-	-	-	-	-	-	-	-	V	C	V	R	K	-	-	-	-	R	P	-	-	-	-	L	-	N	K	-	K	-	-	-	-
	182511224/160-492	13	-	-	H	Q	I	T	-	-	-	-	-	-	-	-	-	-	-	-	-	-	-	-	V	C	V	R	K	-	-	-	-	R	P	-	-	-	-	L	-	N	K	-	K	-	-	-	-
	194223853/176-505	13	-	-	H	R	I	C	-	-	-	-	-	-	-	-	-	-	-	-	-	-	-	-	V	C	V	R	K	-	-	-	-	R	P	-	-	-	-	L	-	N	K	-	K	-	-	-	-
human K-13	20141607/257-586	13	-	-	H	R	I	C	-	-	-	-	-	-	-	-	-	-	-	-	-	-	-	-	V	C	V	R	K	-	-	-	-	R	P	-	-	-	-	L	-	N	K	-	Q	-	-	-	-
	24659128/232-565	13	-	-	Q	Q	I	T	-	-	-	-	-	-	-	-	-	-	-	-	-	-	-	-	V	C	V	R	K	-	-	-	-	R	P	-	-	-	-	M	-	S	R	-	K	-	-	-	-
	251757291/212-541	13	-	-	H	R	I	C	-	-	-	-	-	-	-	-	-	-	-	-	-	-	-	-	V	C	V	R	K	-	-	-	-	R	P	-	-	-	-	L	-	N	Q	-	R	-	-	-	-
	294862506/203-532	13	-	-	H	R	I	C	-	-	-	-	-	-	-	-	-	-	-	-	-	-	-	-	V	C	V	R	K	-	-	-	-	R	P	-	-	-	-	L	-	N	K	-	Q	-	-	-	-
	29840788/253-582	13	-	-	H	R	I	C	-	-	-	-	-	-	-	-	-	-	-	-	-	-	-	-	V	C	V	R	K	-	-	-	-	R	P	-	-	-	-	L	-	N	K	-	Q	-	-	-	-
	3878522/320-648	13	-	-	-	R	I	S	-	-	-	-	-	-	-	-	-	-	-	-	-	-	-	-	V	C	V	R	K	-	-	-	-	R	P	-	-	-	-	L	-	N	K	-	K	-	-	-	-
	41688591/277-608	13	-	-	H	Q	I	T	-	-	-	-	-	-	-	-	-	-	-	-	-	-	-	-	V	C	V	R	K	-	-	-	-	R	P	-	-	-	-	I	-	S	R	-	K	-	-	-	-
	41688598/186-519	13	-	-	H	Q	I	M	-	-	-	-	-	-	-	-	-	-	-	-	-	-	-	-	V	C	V	R	K	-	-	-	-	R	P	-	-	-	-	L	-	R	R	-	K	-	-	-	-
	48474595/203-532	13	-	-	H	R	I	C	-	-	-	-	-	-	-	-	-	-	-	-	-	-	-	-	V	C	V	R	K	-	-	-	-	R	P	-	-	-	-	L	-	N	K	-	Q	-	-	-	-
	74837488/452-773	13	-	-	Q	R	I	R	-	-	-	-	-	-	-	-	-	-	-	-	-	-	-	-	V	C	V	R	K	-	-	-	-	R	P	-	-	-	-	L	-	N	K	-	K	-	-	-	-
	75061830/222-551	13	-	-	H	R	I	C	-	-	-	-	-	-	-	-	-	-	-	-	-	-	-	-	V	C	V	R	K	-	-	-	-	R	P	-	-	-	-	L	-	N	K	-	K	-	-	-	-
	75066639/209-538	13	-	-	H	R	I	C	-	-	-	-	-	-	-	-	-	-	-	-	-	-	-	-	V	C	V	R	K	-	-	-	-	R	P	-	-	-	-	L	-	N	Q	-	R	-	-	-	-
	81898327/212-541	13	-	-	H	R	I	C	-	-	-	-	-	-	-	-	-	-	-	-	-	-	-	-	V	C	V	R	K	-	-	-	-	R	P	-	-	-	-	L	-	N	Q	-	R	-	-	-	-
	8488991/251-580	13	-	-	H	R	I	C	-	-	-	-	-	-	-	-	-	-	-	-	-	-	-	-	V	C	V	R	K	-	-	-	-	R	P	-	-	-	-	L	-	N	K	-	Q	-	-	-	-
	90655955/258-587	13	-	-	H	R	I	C	-	-	-	-	-	-	-	-	-	-	-	-	-	-	-	-	V	C	V	R	K	-	-	-	-	R	P	-	-	-	-	L	-	N	K	-	Q	-	-	-	-
	A0BGV0/5-336	13	-	A	D	K	I	V	-	-	-	-	-	-	-	-	-	-	-	-	-	-	-	-	V	V	I	R	K	-	-	-	-	R	P	-	-	-	-	L	-	G	K	-	K	-	-	-	-
	A0BN60/47-379	13	-	E	P	K	I	I	-	-	-	-	-	-	-	-	-	-	-	-	-	-	-	-	V	A	V	R	K	-	-	-	-	R	P	-	-	-	-	L	-	N	K	-	K	-	-	-	-
	A0BSR7/3-334	13	-	T	P	K	I	T	-	-	-	-	-	-	-	-	-	-	-	-	-	-	-	-	V	V	I	R	K	-	-	-	-	R	P	-	-	-	-	L	-	G	K	-	K	-	-	-	-
	A0D1C9/5-336	13	-	I	D	R	I	V	-	-	-	-	-	-	-	-	-	-	-	-	-	-	-	-	V	A	I	R	K	-	-	-	-	R	P	-	-	-	-	L	-	S	Q	-	K	-	-	-	-
	A0DV53/3-329	13	-	A	P	K	I	I	-	-	-	-	-	-	-	-	-	-	-	-	-	-	-	-	V	A	V	R	K	-	-	-	-	R	P	-	-	-	-	L	-	S	K	-	K	-	-	-	-
	A0ECT0/3-327	13	-	Q	P	K	I	I	-	-	-	-	-	-	-	-	-	-	-	-	-	-	-	-	V	A	V	R	K	-	-	-	-	R	P	-	-	-	-	L	-	S	K	-	K	-	-	-	-
	A4H337/127-455	13	-	-	S	R	I	V	-	-	-	-	-	-	-	-	-	-	-	-	-	-	-	-	V	A	I	R	K	-	-	-	-	R	P	-	-	-	-	L	-	S	A	-	G	-	-	-	-
	A4H720/2-281	13	-	-	-	-	-	-	-	-	-	-	-	-	-	-	-	-	-	-	-	-	-	-	-	-	-	-	-	-	-	-	-	-	-	-	-	-	-	-	-	-	-	-	-	-	-	-	-
	A4H7F1/207-516	13	-	-	-	-	-	-	-	-	-	-	-	-	-	-	-	-	-	-	-	-	-	-	-	-	-	-	-	-	-	-	-	-	P	-	-	-	-	L	-	N	V	-	N	-	-	-	-
	A4HDC2/3-322	13	-	-	S	R	I	C	-	-	-	-	-	-	-	-	-	-	-	-	-	-	-	-	V	A	V	R	K	-	-	-	-	R	P	-	-	-	-	I	-	P	D	-	P	-	-	-	-
	A4HJ03/247-560	13	-	-	-	R	I	T	-	-	-	-	-	-	-	-	-	-	-	-	-	-	-	-	V	V	V	R	K	-	-	-	-	R	P	-	-	-	-	L	-	A	P	-	G	-	-	-	-
	A4HRC5/131-449	13	-	-	S	R	I	I	-	-	-	-	-	-	-	-	-	-	-	-	-	-	-	-	V	A	I	R	K	-	-	-	-	R	P	-	-	-	-	L	-	S	A	-	G	-	-	-	-
	A4HVE9/35-350	13	-	-	-	-	-	-	-	-	-	-	-	-	-	-	-	-	-	-	-	-	-	-	-	A	V	R	K	-	-	-	-	R	P	R	-	-	-	I	-	P	G	-	R	-	-	-	-
	A4HVT9/196-515	13	-	-	S	R	I	T	-	-	-	-	-	-	-	-	-	-	-	-	-	-	-	-	V	V	I	R	K	-	-	-	-	R	P	-	-	-	-	L	-	N	A	-	S	-	-	-	-
	A4I0Q2/3-322	13	-	-	S	R	I	C	-	-	-	-	-	-	-	-	-	-	-	-	-	-	-	-	V	A	V	R	K	-	-	-	-	R	P	-	-	-	-	I	-	A	D	-	P	-	-	-	-
	A4I6C2/320-633	13	-	-	-	R	I	T	-	-	-	-	-	-	-	-	-	-	-	-	-	-	-	-	V	V	V	R	K	-	-	-	-	R	P	-	-	-	-	L	-	A	P	-	G	-	-	-	-
	108705832/1-279	14	-	-	-	-	-	-	-	-	-	-	-	-	-	-	-	-	-	-	-	-	-	-	-	-	-	-	-	-	-	-	-	-	-	-	-	-	-	-	-	-	-	-	-	-	-	-	-
	108707695/388-712	14	-	K	G	S	I	R	-	-	-	-	-	-	-	-	-	-	-	-	-	-	-	-	V	Y	C	R	V	-	-	-	-	R	P	-	-	-	-	F	-	L	P	-	G	-	-	-	-
	108712245/92-389	14	-	K	G	N	I	R	-	-	-	-	-	-	-	-	-	-	-	-	-	-	-	-	V	F	C	R	V	-	-	-	-	R	P	-	-	-	-	L	-	L	P	-	N	-	-	-	-
	108872952/297-622	14	-	R	G	N	I	R	-	-	-	-	-	-	-	-	-	-	-	-	-	-	-	-	V	F	C	R	V	-	-	-	-	R	P	-	-	-	-	P	-	L	V	-	S	-	-	-	-
	109073318/186-583	14	-	R	G	N	I	R	-	-	-	-	-	-	-	-	-	-	-	-	-	-	-	-	V	H	C	R	I	-	-	-	-	R	P	-	-	-	-	-	-	-	-	-	-	-	-	-	-
	110739024/507-841	14	-	K	G	N	I	R	-	-	-	-	-	-	-	-	-	-	-	-	-	-	-	-	V	F	C	R	V	-	-	-	-	R	P	-	-	-	-	F	-	L	P	-	A	-	-	-	-
	11245496/487-814	14	-	K	G	N	I	R	-	-	-	-	-	-	-	-	-	-	-	-	-	-	-	-	V	Y	C	R	V	-	-	-	-	R	P	-	-	-	-	L	-	L	P	-	R	-	-	-	-
	113678678/271-611	14	-	K	G	N	I	R	-	-	-	-	-	-	-	-	-	-	-	-	-	-	-	-	V	F	C	R	V	-	-	-	-	R	P	-	-	-	-	L	-	L	T	-	G	-	-	-	-
	115460740/430-770	14	-	K	G	N	I	R	-	-	-	-	-	-	-	-	-	-	-	-	-	-	-	-	V	F	C	R	V	-	-	-	-	R	P	-	-	-	-	L	-	L	Q	-	D	-	-	-	-
	115464949/389-721	14	-	K	G	N	I	R	-	-	-	-	-	-	-	-	-	-	-	-	-	-	-	-	V	Y	C	R	V	-	-	-	-	R	P	-	-	-	-	F	-	L	P	-	G	-	-	-	-
	115488960/372-702	14	-	K	G	N	I	R	-	-	-	-	-	-	-	-	-	-	-	-	-	-	-	-	V	Y	C	R	V	-	-	-	-	R	P	-	-	-	-	F	-	L	P	-	G	-	-	-	-
	116057299/2379-2689	14	-	R	G	N	V	R	-	-	-	-	-	-	-	-	-	-	-	-	-	-	-	-	V	F	C	R	V	-	-	-	-	R	P	-	-	-	-	T	-	-	-	-	-	-	-	-	-
	116059314/904-1231	14	-	R	G	N	V	R	-	-	-	-	-	-	-	-	-	-	-	-	-	-	-	-	V	I	A	R	V	-	-	-	-	R	P	-	-	-	-	Q	-	D	P	G	T	-	-	-	-
	116059965/384-714	14	-	K	G	N	I	R	-	-	-	-	-	-	-	-	-	-	-	-	-	-	-	-	V	F	C	R	I	-	-	-	-	R	P	-	-	-	-	P	-	S	E	-	T	-	-	-	-
	116060309/841-1169	14	-	K	G	K	I	R	-	-	-	-	-	-	-	-	-	-	-	-	-	-	-	-	V	Y	A	R	T	-	-	-	-	R	P	-	-	-	-	L	-	T	A	-	I	-	-	-	-
	116310358/346-664	14	-	K	G	S	I	R	-	-	-	-	-	-	-	-	-	-	-	-	-	-	-	-	V	Y	C	R	V	-	-	-	-	K	P	-	-	-	-	F	-	L	K	-	M	-	-	-	-
	1170619/429-775	14	-	K	G	N	I	R	-	-	-	-	-	-	-	-	-	-	-	-	-	-	-	-	V	F	C	R	V	-	-	-	-	R	P	-	-	-	-	L	-	L	P	-	D	-	-	-	-
	1170620/385-727	14	-	K	G	N	I	R	-	-	-	-	-	-	-	-	-	-	-	-	-	-	-	-	V	F	C	R	V	-	-	-	-	R	P	-	-	-	-	L	-	L	S	-	G	-	-	-	-
	1170621/394-736	14	-	K	G	N	I	R	-	-	-	-	-	-	-	-	-	-	-	-	-	-	-	-	V	F	C	R	V	-	-	-	-	R	P	-	-	-	-	L	-	L	P	-	G	-	-	-	-
	1176597/244-565	14	-	-	G	N	I	R	-	-	-	-	-	-	-	-	-	-	-	-	-	-	-	-	V	F	Y	R	I	-	-	-	-	R	P	-	-	-	-	Q	-	L	A	-	S	-	-	-	-
	122231692/873-1204	14	-	K	G	K	I	R	-	-	-	-	-	-	-	-	-	-	-	-	-	-	-	-	V	Y	C	R	L	-	-	-	-	R	P	-	-	-	-	I	-	S	E	-	K	-	-	-	-
	122237914/438-788	14	-	K	G	N	I	R	-	-	-	-	-	-	-	-	-	-	-	-	-	-	-	-	V	F	C	R	V	-	-	-	-	R	P	-	-	-	-	L	-	L	P	-	D	-	-	-	-
	122248245/887-1218	14	-	K	G	K	I	R	-	-	-	-	-	-	-	-	-	-	-	-	-	-	-	-	V	Y	C	R	L	-	-	-	-	R	P	-	-	-	-	L	-	G	E	-	K	-	-	-	-
	123208287/18-344	14	-	-	-	K	I	R	-	-	-	-	-	-	-	-	-	-	-	-	-	-	-	-	V	F	C	R	I	-	-	-	-	R	P	-	-	-	-	L	-	T	R	-	A	-	-	-	-
	124056471/443-771	14	-	K	G	N	I	R	-	-	-	-	-	-	-	-	-	-	-	-	-	-	-	-	V	I	A	R	V	-	-	-	-	R	P	-	-	-	-	V	-	T	K	-	E	-	-	-	-
	124056472/441-769	14	-	K	G	N	I	R	-	-	-	-	-	-	-	-	-	-	-	-	-	-	-	-	V	I	A	R	V	-	-	-	-	R	P	-	-	-	-	V	-	T	K	-	E	-	-	-	-
	125532696/226-560	14	-	K	G	N	I	R	-	-	-	-	-	-	-	-	-	-	-	-	-	-	-	-	V	F	C	R	V	-	-	-	-	R	P	-	-	-	-	L	-	L	P	-	N	-	-	-	-
	125546553/92-426	14	-	K	G	N	I	R	-	-	-	-	-	-	-	-	-	-	-	-	-	-	-	-	V	F	Y	R	V	-	-	-	-	R	P	-	-	-	-	L	-	L	P	-	N	-	-	-	-
	125550139/896-1222	14	-	K	G	K	I	R	-	-	-	-	-	-	-	-	-	-	-	-	-	-	-	-	V	F	C	R	L	-	-	-	-	R	P	-	-	-	-	L	-	N	D	-	K	-	-	-	-
	125560717/74-333	14	-	-	-	-	-	-	-	-	-	-	-	-	-	-	-	-	-	-	-	-	-	-	-	-	-	-	-	-	-	-	-	-	-	-	-	-	-	-	-	-	-	-	-	-	-	-	-
	125560719/61-388	14	-	K	G	S	I	R	-	-	-	-	-	-	-	-	-	-	-	-	-	-	-	-	V	F	C	R	V	-	-	-	-	R	P	-	-	-	-	-	-	-	-	-	-	-	-	-	-
	125569796/93-420	14	-	K	G	N	I	R	-	-	-	-	-	-	-	-	-	-	-	-	-	-	-	-	V	F	C	R	I	-	-	-	-	R	P	-	-	-	-	F	-	H	H	-	E	-	-	-	-
	126165270/295-640	14	-	K	G	N	I	R	-	-	-	-	-	-	-	-	-	-	-	-	-	-	-	-	V	F	C	R	V	-	-	-	-	R	P	-	-	-	-	L	-	L	A	-	A	-	-	-	-
	126309847/402-763	14	-	K	G	N	I	R	-	-	-	-	-	-	-	-	-	-	-	-	-	-	-	-	V	F	C	R	V	-	-	-	-	R	P	-	-	-	-	A	-	L	P	-	G	-	-	-	-
	126323074/437-768	14	-	R	G	N	I	R	-	-	-	-	-	-	-	-	-	-	-	-	-	-	-	-	V	L	C	R	L	-	-	-	-	K	P	-	-	-	-	-	-	-	-	-	-	-	-	-	-
	126417154/280-618	14	-	K	G	N	I	R	-	-	-	-	-	-	-	-	-	-	-	-	-	-	-	-	V	F	C	R	V	-	-	-	-	R	P	-	-	-	-	L	-	Q	A	-	G	-	-	-	-
	126644785/202-537	14	-	R	G	N	I	R	-	-	-	-	-	-	-	-	-	-	-	-	-	-	-	-	V	F	C	R	V	-	-	-	-	R	P	-	-	-	-	P	-	T	I	-	S	-	-	-	-
	127519339/400-729	14	-	K	G	S	I	R	-	-	-	-	-	-	-	-	-	-	-	-	-	-	-	-	V	Y	C	R	V	-	-	-	-	R	P	-	-	-	-	F	-	L	S	-	G	-	-	-	-
	127945/346-672	14	-	R	G	N	I	R	-	-	-	-	-	-	-	-	-	-	-	-	-	-	-	-	V	F	C	R	I	-	-	-	-	R	P	-	-	-	-	P	-	L	E	-	S	-	-	-	-
	1369852/887-1213	14	-	K	G	K	I	R	-	-	-	-	-	-	-	-	-	-	-	-	-	-	-	-	V	Y	C	R	L	-	-	-	-	R	P	-	-	-	-	L	-	C	E	-	K	-	-	-	-
	145345569/110-433	14	-	R	G	N	V	R	-	-	-	-	-	-	-	-	-	-	-	-	-	-	-	-	V	F	C	R	V	-	-	-	-	R	P	-	-	-	-	T	-	-	-	-	-	-	-	-	-
	145351435/52-383	14	-	K	G	N	I	R	-	-	-	-	-	-	-	-	-	-	-	-	-	-	-	-	V	F	C	R	I	-	-	-	-	R	P	-	-	-	-	S	-	S	E	-	D	-	-	-	-
	145351791/733-1061	14	-	K	G	K	I	R	-	-	-	-	-	-	-	-	-	-	-	-	-	-	-	-	V	Y	A	R	T	-	-	-	-	R	P	-	-	-	-	L	-	T	E	-	I	-	-	-	-
	147774373/994-1292	14	-	K	G	N	I	R	-	-	-	-	-	-	-	-	-	-	-	-	-	-	-	-	V	F	C	R	I	-	-	-	-	R	P	-	-	-	-	I	-	T	V	-	G	-	-	-	-
	147791474/422-761	14	-	K	G	S	I	R	-	-	-	-	-	-	-	-	-	-	-	-	-	-	-	-	V	Y	C	R	V	-	-	-	-	R	P	-	-	-	-	F	-	L	D	-	G	-	-	-	-
	147798215/101-416	14	-	K	G	N	I	R	-	-	-	-	-	-	-	-	-	-	-	-	-	-	-	-	V	F	C	R	C	-	-	-	-	R	P	-	-	-	-	L	-	N	Q	-	D	-	-	-	-
	147815114/472-787	14	-	K	G	N	I	R	-	-	-	-	-	-	-	-	-	-	-	-	-	-	-	-	V	Y	C	R	I	-	-	-	-	R	P	-	-	-	-	F	-	L	P	-	G	-	-	-	-
	147866344/283-566	14	-	K	G	N	I	R	-	-	-	-	-	-	-	-	-	-	-	-	-	-	-	-	V	F	C	R	C	-	-	-	-	R	P	-	-	-	-	L	-	N	Q	-	A	-	-	-	-
	1491931/887-1213	14	-	K	G	K	I	R	-	-	-	-	-	-	-	-	-	-	-	-	-	-	-	-	V	Y	C	R	L	-	-	-	-	R	P	-	-	-	-	L	-	C	E	-	K	-	-	-	-
	150036248/138-461	14	-	K	G	N	I	R	-	-	-	-	-	-	-	-	-	-	-	-	-	-	-	-	V	F	C	R	C	-	-	-	-	R	P	-	-	-	-	L	-	N	Q	-	S	-	-	-	-
	15218418/489-820	14	-	K	G	N	I	R	-	-	-	-	-	-	-	-	-	-	-	-	-	-	-	-	V	F	C	R	C	-	-	-	-	R	P	-	-	-	-	L	-	N	F	-	E	-	-	-	-
	15237622/420-735	14	-	K	G	N	I	R	-	-	-	-	-	-	-	-	-	-	-	-	-	-	-	-	V	Y	C	R	I	-	-	-	-	R	P	-	-	-	-	F	-	L	Q	-	G	-	-	-	-
	157153636/370-698	14	-	K	G	N	I	R	-	-	-	-	-	-	-	-	-	-	-	-	-	-	-	-	V	I	A	R	V	-	-	-	-	R	P	-	-	-	-	V	-	T	K	-	E	-	-	-	-
	158284863/422-747	14	-	R	G	N	I	R	-	-	-	-	-	-	-	-	-	-	-	-	-	-	-	-	V	F	C	R	V	-	-	-	-	R	P	-	-	-	-	P	-	L	P	-	S	-	-	-	-
	158564068/309-667	14	-	K	G	N	I	R	-	-	-	-	-	-	-	-	-	-	-	-	-	-	-	-	V	F	C	R	V	-	-	-	-	R	P	-	-	-	-	V	-	L	E	-	G	-	-	-	-
	1707073/246-569	14	-	R	G	Q	I	R	-	-	-	-	-	-	-	-	-	-	-	-	-	-	-	-	V	A	V	R	V	-	-	-	-	R	P	-	-	-	-	L	-	I	K	-	S	-	-	-	-
	1762638/369-690	14	-	K	G	N	I	R	-	-	-	-	-	-	-	-	-	-	-	-	-	-	-	-	V	F	C	R	V	-	-	-	-	R	P	-	-	-	-	V	-	S	Q	-	E	-	-	-	-
	187281809/277-608	14	-	K	G	N	I	R	-	-	-	-	-	-	-	-	-	-	-	-	-	-	-	-	V	Y	C	R	I	-	-	-	-	R	P	-	-	-	-	P	-	L	S	-	I	-	-	-	-
	194223411/310-668	14	-	K	G	N	I	R	-	-	-	-	-	-	-	-	-	-	-	-	-	-	-	-	V	F	C	R	V	-	-	-	-	R	P	-	-	-	-	V	-	L	P	-	G	-	-	-	-
	194227511/123-462	14	-	-	-	-	-	-	-	-	-	-	-	-	-	-	-	-	-	-	-	-	-	-	-	-	-	-	-	-	-	-	-	-	-	-	-	-	-	-	-	-	-	-	-	-	-	-	-
	1944330/407-735	14	-	K	G	N	I	R	-	-	-	-	-	-	-	-	-	-	-	-	-	-	-	-	V	L	C	R	L	-	-	-	-	R	P	-	-	-	-	-	-	-	-	-	-	-	-	-	-
	20138710/308-666	14	-	K	G	N	I	R	-	-	-	-	-	-	-	-	-	-	-	-	-	-	-	-	V	F	C	R	V	-	-	-	-	R	P	-	-	-	-	V	-	L	P	-	G	-	-	-	-
	22329432/432-727	14	-	K	G	S	I	R	-	-	-	-	-	-	-	-	-	-	-	-	-	-	-	-	V	Y	C	R	V	-	-	-	-	R	P	-	-	-	-	F	-	L	P	-	G	-	-	-	-
	238481396/127-456	14	-	K	G	N	I	R	-	-	-	-	-	-	-	-	-	-	-	-	-	-	-	-	V	F	C	R	C	-	-	-	-	R	P	-	-	-	-	L	-	N	Q	-	A	-	-	-	-
	3023586/292-636	14	-	K	G	N	I	R	-	-	-	-	-	-	-	-	-	-	-	-	-	-	-	-	V	F	C	R	V	-	-	-	-	R	P	-	-	-	-	T	-	L	T	-	P	-	-	-	-
	34098674/407-707	14	-	K	G	N	I	R	-	-	-	-	-	-	-	-	-	-	-	-	-	-	-	-	V	L	C	R	L	-	-	-	-	R	P	-	-	-	-	-	-	-	-	-	-	-	-	-	-
	34921410/392-724	14	-	K	G	N	I	R	-	-	-	-	-	-	-	-	-	-	-	-	-	-	-	-	V	Y	C	R	V	-	-	-	-	R	P	-	-	-	-	F	-	L	P	-	G	-	-	-	-
	3874906/246-569	14	-	R	G	Q	I	R	-	-	-	-	-	-	-	-	-	-	-	-	-	-	-	-	V	A	V	R	V	-	-	-	-	R	P	-	-	-	-	L	-	I	K	-	S	-	-	-	-
	4314358/425-727	14	-	K	G	N	I	R	-	-	-	-	-	-	-	-	-	-	-	-	-	-	-	-	V	F	C	R	C	-	-	-	-	R	P	-	-	-	-	L	-	N	T	-	E	-	-	-	-
	6714287/619-972	14	-	K	G	N	I	R	-	-	-	-	-	-	-	-	-	-	-	-	-	-	-	-	V	Y	C	R	V	-	-	-	-	R	P	-	-	-	-	F	-	L	R	-	G	-	-	-	-
	6979905/309-667	14	-	K	G	N	I	R	-	-	-	-	-	-	-	-	-	-	-	-	-	-	-	-	V	F	C	R	V	-	-	-	-	R	P	-	-	-	-	V	-	L	A	-	G	-	-	-	-
	74940780/435-784	14	-	K	G	N	I	R	-	-	-	-	-	-	-	-	-	-	-	-	-	-	-	-	V	F	C	R	I	-	-	-	-	R	P	-	-	-	-	D	-	F	S	-	S	-	-	-	-
	75277250/288-600	14	-	I	G	T	I	R	-	-	-	-	-	-	-	-	-	-	-	-	-	-	-	-	V	Y	C	R	V	-	-	-	-	R	P	-	-	-	-	F	-	F	Q	-	E	-	-	-	-
	75311662/142-454	14	-	-	-	N	I	K	-	-	-	-	-	-	-	-	-	-	-	-	-	-	-	-	V	F	C	R	A	-	-	-	-	R	P	-	-	-	-	L	F	E	D	-	-	-	-	-	-
	75317980/330-650	14	-	K	G	S	I	R	-	-	-	-	-	-	-	-	-	-	-	-	-	-	-	-	V	Y	C	R	V	-	-	-	-	R	P	-	-	-	-	F	-	L	P	-	G	-	-	-	-
	81883705/328-686	14	-	K	G	N	I	R	-	-	-	-	-	-	-	-	-	-	-	-	-	-	-	-	V	F	C	R	V	-	-	-	-	R	P	-	-	-	-	V	-	L	E	-	G	-	-	-	-
	81890110/258-615	14	-	K	G	N	I	R	-	-	-	-	-	-	-	-	-	-	-	-	-	-	-	-	V	F	C	R	V	-	-	-	-	R	P	-	-	-	-	V	-	L	A	-	G	-	-	-	-
	94732475/351-679	14	-	K	G	N	I	R	-	-	-	-	-	-	-	-	-	-	-	-	-	-	-	-	V	L	C	R	V	-	-	-	-	R	P	-	-	-	-	V	-	C	A	-	G	-	-	-	-
	95061517/850-1184	14	-	K	G	K	I	R	-	-	-	-	-	-	-	-	-	-	-	-	-	-	-	-	V	F	C	R	V	-	-	-	-	R	P	-	-	-	-	M	-	L	T	-	F	-	-	-	-
	A0BRN0/186-495	14	-	K	G	S	I	R	-	-	-	-	-	-	-	-	-	-	-	-	-	-	-	-	V	Y	C	R	V	-	-	-	-	R	P	-	-	-	-	N	-	S	Q	-	E	-	-	-	-
	A0DM91/165-496	14	-	K	Q	K	T	N	-	-	-	-	-	-	-	-	-	-	-	-	-	-	-	-	E	I	K	R	L	-	-	-	-	-	-	-	-	-	-	S	L	S	E	S	E	-	-	-	-
	A0DNM3/295-616	14	-	K	G	K	V	K	-	-	-	-	-	-	-	-	-	-	-	-	-	-	-	-	V	Y	C	R	V	-	-	-	-	R	P	-	-	-	-	-	-	S	N	S	S	-	-	-	-
	A4H966/10-342	14	-	-	-	-	-	R	-	-	-	-	-	-	-	-	-	-	-	-	-	-	-	-	V	Y	V	R	I	-	-	-	-	R	P	-	-	-	-	L	-	N	E	-	R	-	-	-	-
	A4H9Y3/500-802	14	-	K	G	N	I	R	-	-	-	-	-	-	-	-	-	-	-	-	-	-	-	-	V	Y	C	R	V	-	-	-	-	R	P	-	-	-	-	M	-	L	Q	-	R	-	-	-	-
	A4HXI8/10-342	14	-	-	-	-	-	R	-	-	-	-	-	-	-	-	-	-	-	-	-	-	-	-	V	Y	V	R	I	-	-	-	-	R	P	-	-	-	-	L	-	N	D	-	R	-	-	-	-
	A4HY48/501-803	14	-	K	G	N	I	R	-	-	-	-	-	-	-	-	-	-	-	-	-	-	-	-	V	Y	C	R	V	-	-	-	-	R	P	-	-	-	-	M	-	L	P	-	K	-	-	-	-
	A4I3R1/613-956	14	-	-	-	-	-	-	-	-	-	-	-	-	-	-	-	-	-	-	-	-	-	-	-	-	-	-	-	-	-	-	-	L	P	-	-	-	-	-	-	-	-	-	-	-	-	-	-
	Q9UIL4/31-366	14	-	-	-	-	-	-	-	-	-	-	-	-	-	-	-	-	-	-	-	-	-	-	-	-	-	-	-	-	-	-	-	-	-	-	-	-	-	-	-	-	-	-	-	-	-	-	-
	108883941/97-433	16	-	-	-	N	I	N	-	-	-	-	-	-	-	-	-	-	-	-	-	-	-	-	V	V	V	R	V	-	-	-	-	R	P	-	-	-	-	L	-	N	V	-	K	-	-	-	-
	114626328/34-332	16	-	-	-	-	-	-	-	-	-	-	-	-	-	-	-	-	-	-	-	-	-	-	-	-	-	-	-	-	-	-	-	-	-	-	-	-	-	-	-	-	-	-	-	-	-	-	-
	158300830/27-361	16	-	-	-	N	I	N	-	-	-	-	-	-	-	-	-	-	-	-	-	-	-	-	V	V	V	R	V	-	-	-	-	R	P	-	-	-	-	L	-	S	N	-	K	-	-	-	-
	17864550/168-514	16	-	-	-	N	I	N	-	-	-	-	-	-	-	-	-	-	-	-	-	-	-	-	V	V	V	R	V	-	-	-	-	R	P	-	-	-	-	L	-	N	D	-	K	-	-	-	-
	32699612/25-358	16	-	-	-	P	I	Q	-	-	-	-	-	-	-	-	-	-	-	-	-	-	-	-	V	V	L	R	V	-	-	-	-	R	P	-	-	-	-	M	-	S	T	V	E	-	-	-	-
	85541032/25-358	16	-	-	-	P	I	Q	-	-	-	-	-	-	-	-	-	-	-	-	-	-	-	-	V	V	L	R	V	-	-	-	-	R	P	-	-	-	-	M	-	S	A	A	E	-	-	-	-
	A0BKA7/50-393	16	-	G	E	S	V	K	-	-	-	-	-	-	-	-	-	-	-	-	-	-	-	-	V	A	L	R	I	-	-	-	-	R	P	-	-	-	-	M	-	N	Q	-	L	-	-	-	-
	A0E3S4/4-351	16	-	Q	Q	K	I	R	-	-	-	-	-	-	-	-	-	-	-	-	-	-	-	-	V	A	V	R	I	-	-	-	-	R	P	-	-	-	-	L	-	L	D	-	H	-	-	-	-
	A0EDX1/4-351	16	-	Q	Q	K	I	R	-	-	-	-	-	-	-	-	-	-	-	-	-	-	-	-	V	A	V	R	V	-	-	-	-	R	P	-	-	-	-	L	-	L	D	-	L	-	-	-	-
	A4H4I4/119-485	16	-	-	-	-	-	-	-	-	-	-	-	-	-	-	-	-	-	-	-	-	-	-	-	-	-	-	-	-	-	-	-	-	-	-	-	-	-	-	-	-	-	-	-	-	-	-	-
	A4H7S0/66-486	16	-	-	-	-	I	R	-	-	-	-	-	-	-	-	-	-	-	-	-	-	-	-	V	V	V	R	C	-	-	-	-	R	P	-	-	-	-	L	-	Q	P	-	D	-	-	-	-
	A4HAQ7/66-467	16	-	-	-	-	I	R	-	-	-	-	-	-	-	-	-	-	-	-	-	-	-	-	V	V	V	R	C	-	-	-	-	R	P	-	-	-	-	L	-	Q	P	-	D	-	-	-	-
	A4I9W6/65-485	16	-	-	-	R	I	R	-	-	-	-	-	-	-	-	-	-	-	-	-	-	-	-	V	V	V	R	C	-	-	-	-	R	P	-	-	-	-	L	-	Q	P	-	D	-	-	-	-
	118395509/93-496	20	-	-	-	T	M	Q	-	-	-	-	-	-	-	-	-	-	-	-	-	-	-	-	V	F	V	R	V	-	-	-	-	R	P	-	-	-	-	L	-	N	Q	-	K	-	-	-	-
	A0D1T1/4-325	20	-	N	T	P	F	Q	-	-	-	-	-	-	-	-	-	-	-	-	-	-	-	-	V	Y	L	R	V	-	-	-	-	K	P	-	-	-	-	L	-	L	D	N	N	-	-	-	-
	A0DEF4/4-319	20	-	N	T	P	F	Q	-	-	-	-	-	-	-	-	-	-	-	-	-	-	-	-	V	Y	L	R	V	-	-	-	-	K	P	-	-	-	-	L	-	L	D	N	S	-	-	-	-
	A0E6I9/2-330	20	-	Q	E	P	F	K	-	-	-	-	-	-	-	-	-	-	-	-	-	-	-	-	V	S	I	R	V	-	-	-	-	K	P	-	-	-	-	Y	-	E	G	R	S	-	-	-	-
	A0E869/4-318	20	-	N	Q	P	F	Q	-	-	-	-	-	-	-	-	-	-	-	-	-	-	-	-	V	F	V	R	I	-	-	-	-	R	S	-	-	-	-	H	-	S	D	-	-	-	-	-	-
	A0EGX3/3-337	20	-	N	Q	P	F	Q	-	-	-	-	-	-	-	-	-	-	-	-	-	-	-	-	V	Y	L	R	I	-	-	-	-	K	P	-	-	-	-	L	-	L	E	S	R	-	-	-	-
	115450791/115-445	19	-	-	-	R	V	R	-	-	-	-	-	-	-	-	-	-	-	-	-	-	-	-	V	A	V	R	L	-	-	-	-	R	P	-	-	-	-	K	-	N	S	-	E	-	-	-	-
	125553964/95-398	19	-	-	-	-	-	-	-	-	-	-	-	-	-	-	-	-	-	-	-	-	-	-	-	-	-	-	-	-	-	-	-	-	-	-	-	-	-	-	-	-	-	-	-	-	-	-	-
	147867330/108-403	19	-	-	-	-	-	-	-	-	-	-	-	-	-	-	-	-	-	-	-	-	-	-	-	-	-	-	-	-	-	-	-	-	-	-	-	-	-	-	-	-	-	-	-	-	-	-	-
	193806750/145-439	19	-	-	-	-	-	-	-	-	-	-	-	-	-	-	-	-	-	-	-	-	-	-	-	-	-	-	-	-	-	-	-	-	-	-	-	-	-	-	-	-	-	-	-	-	-	-	-
	193806751/60-400	19	-	-	-	R	V	R	-	-	-	-	-	-	-	-	-	-	-	-	-	-	-	-	V	A	V	R	L	-	-	-	-	R	P	-	-	-	-	-	-	-	-	-	-	-	-	-	-
	206557943/57-397	19	-	-	-	R	V	R	-	-	-	-	-	-	-	-	-	-	-	-	-	-	-	-	V	A	V	R	L	-	-	-	-	R	P	-	-	-	-	K	-	N	S	-	E	-	-	-	-
	5541717/164-458	19	-	-	-	-	-	-	-	-	-	-	-	-	-	-	-	-	-	-	-	-	-	-	-	-	-	-	-	-	-	-	-	-	-	-	-	-	-	-	-	-	-	-	-	-	-	-	-
	75109919/95-398	19	-	-	-	-	-	-	-	-	-	-	-	-	-	-	-	-	-	-	-	-	-	-	-	-	-	-	-	-	-	-	-	-	-	-	-	-	-	-	-	-	-	-	-	-	-	-	-
	75173334/112-409	19	-	-	-	-	-	-	-	-	-	-	-	-	-	-	-	-	-	-	-	-	-	-	-	-	-	-	-	-	-	-	-	-	-	-	-	-	-	-	-	-	-	-	-	-	-	-	-
	A0DZM3/2-375	19	-	S	E	R	V	K	-	-	-	-	-	-	-	-	-	-	-	-	-	-	-	-	V	A	V	R	L	-	-	-	-	R	P	-	-	-	-	L	-	I	D	-	E	-	-	-	-
	A0E4F4/2-354	19	-	S	E	R	V	K	-	-	-	-	-	-	-	-	-	-	-	-	-	-	-	-	V	A	V	R	L	-	-	-	-	R	P	-	-	-	-	L	-	I	E	-	E	-	-	-	-
	A0EFD0/2-365	19	-	Y	E	K	V	K	-	-	-	-	-	-	-	-	-	-	-	-	-	-	-	-	V	A	V	R	L	-	-	-	-	R	P	-	-	-	-	L	-	L	D	-	E	-	-	-	-
	A4HHY2/15-352	19	-	-	-	-	I	S	-	-	-	-	-	-	-	-	-	-	-	-	-	-	-	-	V	F	C	R	V	-	-	-	-	R	P	-	-	-	-	L	-	V	P	H	E	-	-	-	-
	A4HIP0/86-405	19	-	-	-	-	-	-	-	-	-	-	-	-	-	-	-	-	-	-	-	-	-	-	V	Y	C	R	L	-	-	-	-	R	P	-	-	-	-	T	-	-	-	-	-	-	-	-	-
	A4I562/15-352	19	-	-	-	-	I	A	-	-	-	-	-	-	-	-	-	-	-	-	-	-	-	-	V	Y	C	R	V	-	-	-	-	R	P	-	-	-	-	P	-	V	P	N	E	-	-	-	-
	A4I5Y7/85-404	19	-	-	-	-	-	-	-	-	-	-	-	-	-	-	-	-	-	-	-	-	-	-	V	Y	C	R	L	-	-	-	-	R	P	-	-	-	-	T	-	-	-	-	-	-	-	-	-
	115399560/29-421	21	-	-	T	A	V	K	-	-	-	-	-	-	-	-	-	-	-	-	-	-	-	-	V	A	V	R	V	-	-	-	-	R	P	-	-	-	-	A	-	L	K	P	T	-	-	-	-
	119175944/99-493	21	-	-	T	A	V	K	-	-	-	-	-	-	-	-	-	-	-	-	-	-	-	-	V	A	V	R	V	-	-	-	-	R	P	-	-	-	-	P	-	L	K	P	T	-	-	-	-
	119478417/50-441	21	-	-	T	A	V	K	-	-	-	-	-	-	-	-	-	-	-	-	-	-	-	-	V	A	V	R	V	-	-	-	-	R	P	-	-	-	-	P	-	L	K	P	T	-	-	-	-
	121713972/49-440	21	-	-	T	A	V	K	-	-	-	-	-	-	-	-	-	-	-	-	-	-	-	-	V	A	V	R	V	-	-	-	-	R	P	-	-	-	-	P	-	L	K	P	T	-	-	-	-
	145249752/49-442	21	-	-	T	A	V	K	-	-	-	-	-	-	-	-	-	-	-	-	-	-	-	-	V	A	V	R	V	-	-	-	-	R	P	-	-	-	-	P	-	L	K	P	T	-	-	-	-
	154284952/49-409	21	-	-	T	A	V	K	-	-	-	-	-	-	-	-	-	-	-	-	-	-	-	-	V	A	V	R	V	-	-	-	-	R	P	-	-	-	-	P	-	L	K	S	T	-	-	-	-
	154314058/17-404	21	-	-	T	A	V	K	-	-	-	-	-	-	-	-	-	-	-	-	-	-	-	-	V	A	V	R	V	-	-	-	-	R	P	-	-	-	-	P	-	L	R	P	T	-	-	-	-
	156060675/29-416	21	-	-	T	A	V	K	-	-	-	-	-	-	-	-	-	-	-	-	-	-	-	-	V	A	V	R	V	-	-	-	-	R	P	-	-	-	-	P	-	L	R	P	N	-	-	-	-
	169608075/52-436	21	-	-	T	A	V	K	-	-	-	-	-	-	-	-	-	-	-	-	-	-	-	-	V	A	V	R	V	-	-	-	-	R	P	-	-	-	-	P	-	L	K	P	G	-	-	-	-
[truncated: 1,532 more columns]
