# Supplementary material for: Allostery Wiring Map for Kinesin Energy Transduction and Its Evolution
Source: J Biol Chem. 2016 Aug 8;291(40):20932–45. doi: 10.1074/jbc.M116.733675 (PMC5076506; doi:10.1074/jbc.M116.733675)
Supplement: Supplemental Data [file supp_M116.733675_SI_File3.zip › Richard et al. 2016 JBC SI File 3.nex]

#NEXUS
Begin trees; [Treefile created Fri Jul 15 19:01:57 2016]
	Translate
		1 145249752/49-442,
		2 119478417/50-441,
		3 121713972/49-440,
		4 115399560/29-421,
		5 119175944/99-493,
		6 3880931/5-325 Y43F4B.6,
		7 4972758/7-336,
		8 108873223/10-345,
		9 158284540/5-347,
		10 A0DCA3/12-350,
		11 A0DYZ1/7-347,
		12 A0CWP2/7-340,
		13 193206546/4-359,
		14 158297459/17-361,
		15 108882984/1-343,
		16 7533198/12-364,
		17 124481663/8-369,
		18 50401187/8-372,
		19 149714100/126-484,
		20 50400977/8-372,
		21 50401186/7-372 KIF21B,
		22 59799772/7-371,
		23 116057919/43-368,
		24 22327992/5-361,
		25 6523035/24-381,
		26 147856290/7-366,
		27 22327641/10-371,
		28 18202613/7-338,
		29 18202611/22-339,
		30 194227999/8-283,
		31 1170659/8-335,
		32 158564279/8-337,
		33 126342775/8-339,
		34 172045866/14-350,
		35 254553479/14-350,
		36 82193823/14-348,
		37 149758455/4-342,
		38 81894343/4-342,
		39 81894342/4-342,
		40 74750464/4-342,
		41 149413988/4-337,
		42 128497/8-318,
		43 108880159/52-368,
		44 190348916/1-369,
		45 149239258/1-398,
		46 150866075/1-383,
		47 45185697/20-416,
		48 45185914/52-425,
		49 125417/50-418,
		50 154312475/83-433,
		51 156035543/82-432,
		52 145614060/27-370,
		53 169595346/57-403,
		54 154272009/78-422,
		55 238054276/79-424,
		56 115491037/75-425,
		57 119488650/75-419,
		58 121709389/75-419,
		59 145245976/86-432,
		60 1706200/70-429,
		61 17557420/11-354,
		62 12055369/10-360,
		63 119217/9-361,
		64 149689859/16-368,
		65 human Kinesin-5 116242604/16-368,
		66 81892361/15-367,
		67 1170673/11-347,
		68 108869408/18-367,
		69 158285565/22-371,
		70 26006996/17-365,
		71 74913711/21-359,
		72 126649651/15-371,
		73 116057025/8-370,
		74 145345868/18-376,
		75 11132972/10-368,
		76 11132775/7-364,
		77 4580395/48-401,
		78 7339486 46-399,
		79 125550610/47-404,
		80 11073731/46-399,
		81 124001101/8-338,
		82 154413434/9-335,
		83 123473438/10-337,
		84 A4HXF7/12-339,
		85 A4H925/12-339,
		86 A4HK48/10-336,
		87 A4I7L4/10-336,
		88 17556094/5-331,
		89 108872782/12-345,
		90 158290992/11-344,
		91 17647557/19-352,
		92 1170653/9-335,
		93 194219937/13-345,
		94 75076234/13-345,
		95 229462962/13-345,
		96 75061599/13-345,
		97 125403/13-345,
		98 13235654/13-345,
		99 149638210/38-370,
		100 194207931/4-335,
		101 123229360/1-287,
		102 23396634/4-335,
		103 34978376/4-335,
		104 145388828/1-330,
		105 A0JPA3/4-335,
		106 108881663/3-333,
		107 56405341/3-327,
		108 A0BTR0/5-344,
		109 A0BN89/3-342,
		110 A0BQG9/3-342,
		111 A0BL17/3-334,
		112 A0BM08/3-342,
		113 1169693/9-353,
		114 A0BJB8/5-345,
		115 5640166/12-341,
		116 5679735/9-338,
		117 A0BTV1/4-345,
		118 158289936/17-344,
		119 108883886/16-343,
		120 Q29DY1|16-275,
		121 119364607/18-344,
		122 25144877/12-343,
		123 153945806/15-341,
		124 3122327/18-340,
		125 3913958/18-340,
		126 114681460/18-340,
		127 149733181/18-340,
		128 160707937/18-340,
		129 3550684/16-340,
		130 189533414/9-341,
		131 75061716/9-365,
		132 3913959/9-367,
		133 3913949/9-367,
		134 145566785/9-363,
		135 149727714/9-364,
		136 3913957/9-365,
		137 1170652/7-339,
		138 123455652/5-328,
		139 123396914/7-330,
		140 51316544/5-354,
		141 158296752/51-292,
		142 74948187/44-391,
		143 Q29MB2|37-330,
		144 160013784/450-798,
		145 121948325/450-798,
		146 149641649/344-692,
		147 160014128/371-723,
		148 160013076/364-716,
		149 25154708/50-291,
		150 A4I1P5/84-445,
		151 A4HE99/84-440,
		152 A0CHE2/39-397,
		153 A0BPZ0/10-371,
		154 A0CWN0/11-371,
		155 116060488/37-424,
		156 125550139/896-1222,
		157 1369852/887-1213,
		158 1491931/887-1213,
		159 122231692/873-1204,
		160 122248245/887-1218,
		161 116060309/841-1169,
		162 145351791/733-1061,
		163 95061517/850-1184,
		164 123208287/18-344,
		165 A0DM91/165-496,
		166 A0DNM3/295-616,
		167 194227511/123-462,
		168 109073318/186-583,
		169 Q9UIL4/31-366,
		170 A4H966/10-342,
		171 A4HXI8/10-342,
		172 75311662/142-454,
		173 A4I3R1/613-956,
		174 1707073/246-569,
		175 3874906/246-569,
		176 187281809/277-608,
		177 158284863/422-747,
		178 108872952/297-622,
		179 127945/346-672,
		180 116059314/904-1231,
		181 116057299/2379-2689,
		182 145345569/110-433,
		183 115460740/430-770,
		184 125532696/226-560,
		185 108712245/92-389,
		186 125546553/92-426,
		187 1170619/429-775,
		188 122237914/438-788,
		189 1170620/385-727,
		190 1170621/394-736,
		191 116059965/384-714,
		192 145351435/52-383,
		193 126644785/202-537,
		194 A0BRN0/186-495,
		195 74940780/435-784,
		196 113678678/271-611,
		197 126417154/280-618,
		198 126165270/295-640,
		199 126309847/402-763,
		200 194223411/310-668,
		201 20138710/308-666,
		202 81890110/258-615,
		203 81883705/328-686,
		204 6979905/309-667,
		205 158564068/309-667,
		206 3023586/292-636,
		207 1762638/369-690,
		208 94732475/351-679,
		209 124056471/443-771,
		210 157153636/370-698,
		211 124056472/441-769,
		212 126323074/437-768,
		213 34098674/407-707,
		214 1944330/407-735,
		215 1176597/244-565,
		216 15218418/489-820,
		217 4314358/425-727,
		218 108705832/1-279,
		219 150036248/138-461,
		220 147798215/101-416,
		221 147866344/283-566,
		222 238481396/127-456,
		223 11245496/487-814,
		224 A4H9Y3/500-802,
		225 A4HY48/501-803,
		226 116310358/346-664,
		227 75277250/288-600,
		228 115464949/389-721,
		229 15237622/420-735,
		230 147815114/472-787,
		231 6714287/619-972,
		232 110739024/507-841,
		233 115488960/372-702,
		234 147791474/422-761,
		235 22329432/432-727,
		236 34921410/392-724,
		237 108707695/388-712,
		238 75317980/330-650,
		239 127519339/400-729,
		240 125560719/61-388,
		241 125560717/74-333,
		242 125569796/93-420,
		243 147774373/994-1292,
		244 A4I5Y7/85-404,
		245 A4HIP0/86-405,
		246 A4HHY2/15-352,
		247 A4I562/15-352,
		248 A0DZM3/2-375,
		249 A0E4F4/2-354,
		250 A0EFD0/2-365,
		251 75173334/112-409,
		252 193806750/145-439,
		253 5541717/164-458,
		254 115450791/115-445,
		255 206557943/57-397,
		256 193806751/60-400,
		257 125553964/95-398,
		258 75109919/95-398,
		259 147867330/108-403,
		260 115474523/82-329,
		261 147866293/1-289,
		262 7573331/1-308,
		263 A0CAS8/1-321,
		264 A0D164/2-322,
		265 A0DSG7/2-322,
		266 417786/27-362,
		267 15214062-325,
		268 149246994/58-395,
		269 150863921/52-379,
		270 190345690/28-358,
		271 6016438/4-329,
		272 2062752/2-333,
		273 169606994/16-333,
		274 12044815/9-330,
		275 145236585/11-331,
		276 121700378/9-330,
		277 119473281/1-270,
		278 154270889/10-330,
		279 119196989/10-330,
		280 51316436/4-329,
		281 6016437/5-330,
		282 156061551/2-323,
		283 154319592/2-323,
		284 145613277/4-329,
		285 1839174/4-329,
		286 66813336/1-325,
		287 1170664/9-329,
		288 547774/6-325,
		289 169158591/6-325,
		290 110468094/6-325,
		291 149634753/6-325,
		292 126341392/6-325,
		293 194227062/18-322,
		294 417216/6-325 human Kinesin-1,
		295 109892476/6-325,
		296 2497519/6-325,
		297 13124319/6-327,
		298 9297100/6-327,
		299 157819777/6-327,
		300 113911953/6-327,
		301 194222214/7-293,
		302 76618834/7-327,
		303 194212300/7-327,
		304 143811412/7-327,
		305 109940092/7-327,
		306 A4IIQ8/9-329,
		307 81892770/7-327,
		308 114644157/14-323,
		309 75041752/7-327,
		310 110294501/6-326,
		311 125415/6-326,
		312 108875436/4-287,
		313 19856508/10-333,
		314 182511222/10-333,
		315 A0EHS5/37-364,
		316 74933977/4-330,
		317 A0DBA0/35-368,
		318 74855339/26-349,
		319 A0E0Y4/78-374,
		320 A0DKF9/78-374,
		321 A0EEV4/16-366,
		322 A0BSA0/13-365,
		323 A0D2C7/153-477,
		324 156099151/4-364,
		325 A0CVA6/16-366,
		326 118480530/58-454,
		327 158286488/80-466,
		328 194206515/23-398,
		329 212288569/2-390,
		330 A0CYM9/26-395,
		331 A0CXL9/26-388,
		332 123479831/103-436,
		333 123976709/44-377,
		334 123411586/44-377,
		335 123492570/57-380,
		336 123497284/57-379,
		337 123388204/37-356,
		338 A0DZM1/22-322,
		339 240254119/124-458,
		340 17538506/4-327,
		341 A0DU46/2-348,
		342 A0E4T6/2-357,
		343 A4HX89/20-442,
		344 A0DZG8/3-353,
		345 1170672/5-333,
		346 123474972/5-318,
		347 123448844/4-319,
		348 18203576/6-338,
		349 52001487/6-338,
		350 194221381/6-338,
		351 123490274/6-336,
		352 A0BK30/4-352,
		353 116812563/5-334,
		354 146345445/5-343,
		355 19343354/5-343,
		356 156564374/5-343,
		357 A4HSI5/1-289,
		358 A4HD46/124-440,
		359 A0E0W8/2-352,
		360 A0D613/2-352,
		361 123507578/9-335,
		362 156094934/74-395,
		363 146162423/40-357,
		364 A0E553/1-330,
		365 A0E397/1-330,
		366 A0DWH3/1-330,
		367 74942707/17-354,
		368 117558195/18-357,
		369 74752937/25-363,
		370 81892355/25-363,
		371 81894691/25-363,
		372 126341614/25-364,
		373 149632045/53-391,
		374 123910885/25-364,
		375 82217541/25-364,
		376 147783402/92-412,
		377 42565046/103-436,
		378 22331291/97-431,
		379 8745335/92-426,
		380 75097784/20-425,
		381 147838326/80-416,
		382 124359768/87-425,
		383 7594566/92-430,
		384 145338627/167-505,
		385 145338697/192-530,
		386 116059118/8-382,
		387 A0CZI7/2-334,
		388 A0DKF0/9-344,
		389 A0E0X5/34-364,
		390 A4HLS6/2-300,
		391 11071678/2-300,
		392 A4I985/2-300,
		393 A4HZT3/9-432,
		394 A4HCA1/9-441,
		395 147900710/6-330,
		396 81892832/6-329,
		397 114595517/6-329,
		398 160358869/6-329,
		399 6942203/8-310,
		400 6942201/8-321,
		401 108875071/4-325,
		402 158295904/4-328,
		403 118480522/4-325,
		404 6056206/45-329,
		405 6526975/3-325,
		406 74853977/22-343,
		407 2062750/236-626,
		408 74913713/112-405,
		409 116310281/119-437,
		410 30687506/75-394,
		411 22331006/69-388,
		412 240256264/66-394,
		413 20197911/104-421,
		414 4539324/98-488,
		415 122244246/87-414,
		416 147864402/105-403,
		417 125575383/114-415,
		418 118573057/132-460,
		419 190347243/117-440,
		420 3859666/76-403,
		421 149240177/131-510,
		422 125418/102-493,
		423 51701679/113-446,
		424 156058135/217-574,
		425 154299063/243-601,
		426 119176882/243-600,
		427 154278860/251-607,
		428 121711191/16-372,
		429 119482528/214-570,
		430 70987448/214-570,
		431 115389040/242-589,
		432 145247797/213-561,
		433 169601428/17-374,
		434 39944768/212-569,
		435 156101780/26-422,
		436 A0BK26/1-364,
		437 A0BSZ4/1-383,
		438 A0E719/1-365,
		439 A0C6L4/1-358,
		440 A0BU61/2-299,
		441 A0DR98/2-320,
		442 A0BRG0/20-343,
		443 A0BLP1/20-335,
		444 123976204/4-305,
		445 123421229/4-303,
		446 126649295/60-413,
		447 190345935/9-376,
		448 1723958/84-438,
		449 149240816/53-435,
		450 150863948/22-402,
		451 3219911/6-390,
		452 26395879/6-389,
		453 40974913/12-379,
		454 119498243/9-379,
		455 121710506/9-379,
		456 145605820/40-373,
		457 119189013/9-379,
		458 154279780/9-378,
		459 169594924/8-403,
		460 156039912/7-339,
		461 154289830/45-378,
		462 145238370/6-376,
		463 115442786/9-379,
		464 1881662/8-346,
		465 158286815/7-345,
		466 108874708/6-344,
		467 A4II97/20-355,
		468 149409521/11-354,
		469 human Kinesin-8 66774137/11-355,
		470 149719535/11-355,
		471 68570276/11-355,
		472 169145643/18-353,
		473 82197864/24-352,
		474 149481063/247-562,
		475 189046786/18-353,
		476 123785745/18-353,
		477 149723689/16-351,
		478 109116126/21-351,
		479 182662392/21-351,
		480 123505760/28-352,
		481 123974990/99-431,
		482 126644807/3-411,
		483 124505045/258-587,
		484 156096971/508-838,
		485 156084037/252-544,
		486 115438358/205-534,
		487 240254101/151-481,
		488 116284166/11-346,
		489 82209779/11-346,
		490 149632650/71-404,
		491 123284070/11-304,
		492 156616322/11-346,
		493 126215730/11-346,
		494 194218757/7-344,
		495 149409204/14-351,
		496 292609530/10-357,
		497 156094979/797-1132,
		498 A0CCL3/1-318,
		499 A0CBN7/1-311,
		500 118394633/78-427,
		501 A0EF51/19-376,
		502 A0BNJ9/19-369,
		503 A0DZY2/22-371,
		504 A0BI43/5-354,
		505 146179605/61-400,
		506 116057438/93-426,
		507 147818972/53-384,
		508 125545868/14-349,
		509 74913714/16-374,
		510 A4H720/2-281,
		511 A4HVE9/35-350,
		512 A4HDC2/3-322,
		513 A4I0Q2/3-322,
		514 A4H7F1/207-516,
		515 A4HVT9/196-515,
		516 A4H337/127-455,
		517 A4HRC5/131-449,
		518 157878755/133-451,
		519 158289228/249-579,
		520 41688598/186-519,
		521 24659128/232-565,
		522 41688591/277-608,
		523 108880160/243-573,
		524 182511224/160-492,
		525 13959688/261-590,
		526 90655955/258-587,
		527 149693713/255-584,
		528 human Kinesin-13 20141607/257-586,
		529 109003659/238-567,
		530 48474595/203-532,
		531 155372019/255-584,
		532 8488991/251-580,
		533 29840788/253-582,
		534 294862506/203-532,
		535 169145918/235-564,
		536 149636611/218-548,
		537 158705863/212-541,
		538 75066639/209-538,
		539 251757291/212-541,
		540 158705884/212-541,
		541 81898327/212-541,
		542 126307535/224-553,
		543 149635339/366-695,
		544 158705885/221-550,
		545 158931161/222-551,
		546 158931128/221-550,
		547 194223853/176-505,
		548 75061830/222-551,
		549 116248182/176-505,
		550 158705889/222-551,
		551 13959700/197-526,
		552 3878522/320-648,
		553 156085767/9-340,
		554 156095883/42-370,
		555 74837488/452-773,
		556 126215733/217-539,
		557 126215732/222-544,
		558 149737083/222-544,
		559 149642076/184-506,
		560 A0DV53/3-329,
		561 A0ECT0/3-327,
		562 A0BN60/47-379,
		563 A0BSR7/3-334,
		564 A0D1C9/5-336,
		565 A0BGV0/5-336,
		566 A4I6C2/320-633,
		567 A4HJ03/247-560,
		568 118395509/93-496,
		569 A0E869/4-318,
		570 A0EGX3/3-337,
		571 A0D1T1/4-325,
		572 A0DEF4/4-319,
		573 A0E6I9/2-330,
		574 205809507/19-343,
		575 82202386/25-343,
		576 205815111/31-357,
		577 82221703/31-357,
		578 126335571/61-366,
		579 75062021/60-366,
		580 19863381/60-366,
		581 109128063/49-355,
		582 194219052/36-349,
		583 205815452/48-361,
		584 118572490/48-361,
		585 81889019/48-358,
		586 169600633/2-331,
		587 154277914/2-378,
		588 145241043/2-351,
		589 121700144/2-343,
		590 119472836/2-351,
		591 115389982/2-351,
		592 39973337/2-330,
		593 154291982/2-331,
		594 156042468/2-331,
		595 126649293/75-447,
		596 122231751/23-386,
		597 7406433/94-397,
		598 186525204/54-314,
		599 A4HY30/5-315,
		600 A4H9R1/5-315,
		601 116058861/54-378,
		602 145348596/44-373,
		603 A4I1P3/5-315,
		604 A4HE97/5-315,
		605 169625889/181-436,
		606 A4HX56/11-408,
		607 A4IBA7/9-417,
		608 A4HMM9/9-416,
		609 A4I5H9/5-354,
		610 A4HI95/5-354,
		611 A4I995/37-476,
		612 A4HLW6/37-476,
		613 A4HCT2/46-451,
		614 6855413/7-387,
		615 A4I0A6/7-387,
		616 A4HW25/264-591,
		617 158298183/2-365,
		618 108881536/1-351,
		619 114656598/2-391,
		620 160112933/2-384,
		621 194206739/2-391,
		622 15209365/2-385,
		623 148725639/13-324,
		624 149640967/18-375,
		625 149733059/2-365,
		626 50403793/2-365,
		627 109092967/2-365,
		628 54042065/2-354,
		629 2506794/4-361,
		630 119364606/4-361,
		631 116242605/4-361,
		632 12644454/4-361,
		633 84028216/4-361,
		634 149639091/4-355,
		635 116242606/4-355,
		636 194217548/4-355,
		637 77416870/4-355,
		638 12230206/4-354,
		639 158563989/2-358,
		640 122068686/2-358,
		641 Q28WQ1|1-273,
		642 158514035/2-358,
		643 23396625/4-360,
		644 124487163/4-360,
		645 23396622/4-359,
		646 149632525/4-360,
		647 118572662/4-359,
		648 114605632/4-359,
		649 28573817/4-359,
		650 158285385/3-356,
		651 108883110/1-310,
		652 A0CP32/2-350,
		653 A0E1E7/2-362,
		654 17554190/5-365,
		655 149641641/5-359,
		656 194227280/12-354,
		657 75024117/1-362,
		658 154284868/7-372,
		659 119196023/7-370,
		660 156055018/7-372,
		661 154304427/7-372,
		662 145605477/4-360,
		663 121716118/7-369,
		664 119481813/7-356,
		665 145250765/5-368,
		666 115401696/7-369,
		667 169614451/9-356,
		668 156064583/54-402,
		669 145612205/49-413,
		670 154283097/83-391,
		671 119174590/93-446,
		672 115387289/110-422,
		673 119478542/92-449,
		674 145249804/93-450,
		675 121713944/92-449,
		676 A4HBE9/89-441,
		677 158297149/126-511,
		678 108882659/169-543,
		679 7298657/119-525,
		680 113678899/37-389,
		681 23396633/357-708,
		682 150864534/7-387,
		683 A4HZW9/7-329,
		684 A4HCE7/183-523,
		685 A4HW55/36-412,
		686 A4HW58/39-436,
		687 1170665/11-399,
		688 112293605/11-399,
		689 A4H7R4/36-413,
		690 A4H8S6/167-481,
		691 A4HX44/144-458,
		692 A4HX45/38-352,
		693 A4HHA9/9-347,
		694 A4I4F5/25-385,
		695 A4HA26/218-557,
		696 A4HY89/218-558,
		697 A4HYA2/226-566,
		698 A4I673/179-466,
		699 A4HBW4/183-470,
		700 A4I4V2/10-339,
		701 A4HHN7/1-267,
		702 A4HHN8/8-337,
		703 A4I4V3/8-337,
		704 108883941/97-433,
		705 158300830/27-361,
		706 17864550/168-514,
		707 32699612/25-358,
		708 114626328/34-332,
		709 85541032/25-358,
		710 A4H4I4/119-485,
		711 A0BKA7/50-393,
		712 A0EDX1/4-351,
		713 A0E3S4/4-351,
		714 A4H7S0/66-486,
		715 A4HAQ7/66-467,
		716 A4I9W6/65-485,
		717 221222444/142-392,
		718 160017392/132-389,
		719 108873164/37-272,
		720 A0DAY0/24-356,
		721 A0BH13/12-354,
		722 A4HQ31/11-349,
		723 A4IDT7/11-349,
		724 169608075/52-436,
		725 154314058/17-404,
		726 156060675/29-416,
		727 154284952/49-409
;
	tree iTOL_exported_tree = [&R] (((((1:0.07797083,(2:0.021117384,3:0.032224048):0.023195038[81.0]):0.016629094[40.0],4:0.056204107):0.054857638[39.0],5:0.065533906):0.029749405[57.0],((((((6:0.760802,((7:0.39034626,8:0.19925764):0.07878959[66.0],9:0.5592886):0.24164441[99.0]):0.10843364[99.0],(((10:0.1407192,(11:0.062202968,12:0.1288724):0.13669401[97.0]):0.4890611[100.0],(13:0.41295335,(((14:0.06…
End;
